# Supplementary material for: Protective effect of platinum nano-antioxidant and nitric oxide against hepatic ischemia-reperfusion injury
Source: Nat Commun. 2022 May 6;13:2513. doi: 10.1038/s41467-022-29772-w (PMC9076604; doi:10.1038/s41467-022-29772-w)
Supplement: Supplementary file 2 — Supplementary figure [file 41467_2022_29772_MOESM2_ESM.cdxml]

<?xml version="1.0" encoding="UTF-8" ?>
<!DOCTYPE CDXML SYSTEM "http://www.cambridgesoft.com/xml/cdxml.dtd" >
<CDXML
 CreationProgram="ChemDraw 19.0.0.22"
 Name="Fig 3-chemical structures.cdxml"
 BoundingBox="185.52 32.84 338.62 194.68"
 WindowPosition="0 0"
 WindowSize="0 -2147483648"
 WindowIsZoomed="yes"
 FractionalWidths="yes"
 InterpretChemically="yes"
 ShowAtomQuery="yes"
 ShowAtomStereo="no"
 ShowAtomEnhancedStereo="yes"
 ShowAtomNumber="no"
 ShowResidueID="no"
 ShowBondQuery="yes"
 ShowBondRxn="yes"
 ShowBondStereo="no"
 ShowTerminalCarbonLabels="no"
 ShowNonTerminalCarbonLabels="no"
 HideImplicitHydrogens="no"
 LabelFont="3"
 LabelSize="10"
 LabelFace="96"
 CaptionFont="3"
 CaptionSize="10"
 HashSpacing="1.70"
 MarginWidth="1.19"
 LineWidth="0.60"
 BoldWidth="1.56"
 BondLength="10.80"
 BondSpacing="18"
 ChainAngle="120"
 LabelJustification="Auto"
 CaptionJustification="Left"
 AminoAcidTermini="HOH"
 ShowSequenceTermini="yes"
 ShowSequenceBonds="yes"
 ShowSequenceUnlinkedBranches="no"
 ResidueWrapCount="40"
 ResidueBlockCount="10"
 ResidueZigZag="yes"
 NumberResidueBlocks="no"
 PrintMargins="36 36 36 36"
 MacPrintInfo="0003000002580258000000001A9E12C0FF9CFFB01B0313100367057B03E00002000002580258000000001A9E12C0000100000064000000010001010100020001270F000100010000000000000000000000000002001901900000000000600000000000000000000100000000000000000000000000000000"
 ChemPropName=""
 ChemPropFormula="Chemical Formula: "
 ChemPropExactMass="Exact Mass: "
 ChemPropMolWt="Molecular Weight: "
 ChemPropMOverZ="m/z: "
 ChemPropAnalysis="Elemental Analysis: "
 ChemPropBoilingPt="Boiling Point: "
 ChemPropMeltingPt="Melting Point: "
 ChemPropCritTemp="Critical Temp: "
 ChemPropCritPres="Critical Pres: "
 ChemPropCritVol="Critical Vol: "
 ChemPropGibbs="Gibbs Energy: "
 ChemPropLogP="Log P: "
 ChemPropMR="MR: "
 ChemPropHenry="Henry&apos;s Law: "
 ChemPropEForm="Heat of Form: "
 ChemProptPSA="tPSA: "
 ChemPropCLogP="CLogP: "
 ChemPropCMR="CMR: "
 ChemPropLogS="LogS: "
 ChemPropPKa="pKa: "
 ChemPropID=""
 ChemPropFragmentLabel=""
 color="0"
 bgcolor="1"
 RxnAutonumberStart="1"
 RxnAutonumberConditions="no"
 RxnAutonumberStyle="Roman"
 RxnAutonumberFormat="(#)"
><colortable>
<color r="1" g="1" b="1"/>
<color r="0" g="0" b="0"/>
<color r="1" g="0" b="0"/>
<color r="1" g="1" b="0"/>
<color r="0" g="1" b="0"/>
<color r="0" g="1" b="1"/>
<color r="0" g="0" b="1"/>
<color r="1" g="0" b="1"/>
</colortable><fonttable>
<font id="3" charset="iso-8859-1" name="Arial"/>
</fonttable><page
 id="361"
 BoundingBox="0 0 523.20 769.80"
 HeaderPosition="36"
 FooterPosition="36"
 PrintTrimMarks="yes"
 HeightPages="1"
 WidthPages="1"
><fragment
 id="38"
 BoundingBox="185.52 33.89 324.13 87.68"
 Z="241"
><n
 id="35"
 p="206.77 59.60"
 Z="239"
 AS="N"
/><n
 id="37"
 p="206.77 70.40"
 Z="240"
 AS="N"
/><n
 id="39"
 p="216.12 75.80"
 Z="242"
 AS="N"
/><n
 id="41"
 p="225.48 70.40"
 Z="243"
 AS="N"
/><n
 id="43"
 p="225.48 59.60"
 Z="244"
 AS="N"
/><n
 id="45"
 p="216.12 54.20"
 Z="245"
 AS="N"
/><n
 id="53"
 p="235.75 73.74"
 Z="252"
 Element="7"
 NumHydrogens="0"
 NeedsClean="yes"
 AS="N"
><t
 p="233.57 76.06"
 BoundingBox="233.57 71.05 237.92 76.06"
 LabelJustification="Left"
><s font="3" size="6" color="0" face="97">N</s></t></n><n
 id="55"
 p="242.10 65"
 Z="253"
 AS="N"
/><n
 id="57"
 p="235.75 56.26"
 Z="254"
 Element="16"
 NumHydrogens="0"
 NeedsClean="yes"
 AS="N"
><t
 p="233.75 58.58"
 BoundingBox="233.75 53.16 237.75 58.68"
 LabelJustification="Left"
><s font="3" size="6" color="0" face="97">S</s></t></n><n
 id="66"
 p="239.09 84.01"
 Z="259"
 NodeType="Nickname"
 NeedsClean="yes"
 AS="N"
><fragment
 id="362"
><n
 id="242"
 p="249.60 86.24"
 Z="193"
/><n
 id="243"
 p="239.09 84.01"
 Z="194"
/><n
 id="244"
 p="235.76 73.78"
 Z="195"
 NodeType="ExternalConnectionPoint"
 ExternalConnectionNum="1"
/><b
 id="245"
 Z="196"
 B="242"
 E="243"
/><b
 id="246"
 Z="197"
 B="244"
 E="243"
/></fragment><t
 p="236.91 86.33"
 BoundingBox="236.91 81.26 250.64 87.68"
 LabelJustification="Left"
 LabelAlignment="Left"
><s font="3" size="6" color="0" face="97">C2H5</s></t></n><n
 id="68"
 p="252.90 65"
 Z="261"
 Element="7"
 NumHydrogens="0"
 NeedsClean="yes"
 AS="N"
><t
 p="250.72 67.32"
 BoundingBox="250.72 62.31 255.07 67.32"
 LabelJustification="Left"
><s font="3" size="6" color="0" face="97">N</s></t></n><n
 id="70"
 p="258.30 55.65"
 Z="263"
 Element="7"
 NumHydrogens="0"
 NeedsClean="yes"
 AS="N"
><t
 p="256.12 57.97"
 BoundingBox="256.12 52.96 260.47 57.97"
 LabelJustification="Left"
><s font="3" size="6" color="0" face="97">N</s></t></n><n
 id="72"
 p="269.10 55.65"
 Z="265"
 AS="N"
/><n
 id="74"
 p="275.45 64.38"
 Z="267"
 Element="16"
 NumHydrogens="0"
 NeedsClean="yes"
 AS="N"
><t
 p="273.45 66.70"
 BoundingBox="273.45 61.28 277.45 66.80"
 LabelJustification="Left"
><s font="3" size="6" color="0" face="97">S</s></t></n><n
 id="76"
 p="285.72 61.05"
 Z="268"
 AS="N"
/><n
 id="78"
 p="285.72 50.25"
 Z="269"
 AS="N"
/><n
 id="80"
 p="275.45 46.91"
 Z="270"
 Element="7"
 NumHydrogens="0"
 NeedsClean="yes"
 AS="N"
><t
 p="273.27 49.23"
 BoundingBox="273.27 44.22 277.62 49.23"
 LabelJustification="Left"
><s font="3" size="6" color="0" face="97">N</s></t></n><n
 id="87"
 p="295.07 66.45"
 Z="276"
 AS="N"
/><n
 id="89"
 p="304.42 61.05"
 Z="277"
 AS="N"
/><n
 id="91"
 p="304.42 50.25"
 Z="278"
 AS="N"
/><n
 id="93"
 p="295.07 44.85"
 Z="279"
 AS="N"
/><n
 id="100"
 p="313.78 66.45"
 Z="285"
 NodeType="Fragment"
 NeedsClean="yes"
 AS="N"
><fragment
 id="363"
><n
 id="249"
 p="313.78 66.45"
 Z="198"
 Element="16"
 NumHydrogens="0"
 NeedsClean="yes"
><t
 p="310.45 70.35"
 BoundingBox="310.45 61.83 317.12 70.45"
 LabelJustification="Left"
><s font="3" size="10" color="0" face="96">S</s></t></n><n
 id="250"
 p="319.15 57.14"
 Z="199"
 Element="8"
 NumHydrogens="0"
 NeedsClean="yes"
><t
 p="315.25 61.04"
 BoundingBox="315.25 52.52 323.05 61.14"
 LabelJustification="Left"
><s font="3" size="10" color="0" face="96">O</s></t></n><n
 id="251"
 p="308.40 75.76"
 Z="200"
 Element="8"
 NumHydrogens="0"
 NeedsClean="yes"
><t
 p="304.50 79.66"
 BoundingBox="304.50 71.14 312.30 79.76"
 LabelJustification="Left"
><s font="3" size="10" color="0" face="96">O</s></t></n><n
 id="252"
 p="323.09 71.82"
 Z="201"
 Element="8"
 NumHydrogens="0"
 Charge="-1"
 NeedsClean="yes"
><t
 p="319.19 75.72"
 BoundingBox="319.19 67.20 329.50 75.82"
 LabelJustification="Left"
 LabelAlignment="Left"
><s font="3" size="10" color="0" face="96">O-</s></t></n><n
 id="253"
 p="304.47 61.07"
 Z="202"
 NodeType="ExternalConnectionPoint"
 ExternalConnectionNum="1"
/><b
 id="254"
 Z="203"
 B="249"
 E="250"
 Order="2"
/><b
 id="255"
 Z="204"
 B="249"
 E="251"
 Order="2"
/><b
 id="256"
 Z="205"
 B="249"
 E="252"
/><b
 id="257"
 Z="206"
 B="253"
 E="249"
/></fragment><t
 p="311.78 68.77"
 BoundingBox="311.78 63.35 322.96 70.12"
 LabelJustification="Left"
 LabelAlignment="Left"
><s font="3" size="6" color="0" face="97">SO3</s></t></n><n
 id="106"
 p="272.11 36.64"
 Z="287"
 NodeType="Nickname"
 NeedsClean="yes"
 AS="N"
><fragment
 id="364"
><n
 id="260"
 p="261.59 34.40"
 Z="207"
/><n
 id="261"
 p="272.11 36.64"
 Z="208"
/><n
 id="262"
 p="275.43 46.86"
 Z="209"
 NodeType="ExternalConnectionPoint"
 ExternalConnectionNum="1"
/><b
 id="263"
 Z="210"
 B="260"
 E="261"
/><b
 id="264"
 Z="211"
 B="262"
 E="261"
/></fragment><t
 p="277.63 38.96"
 BoundingBox="263.91 33.89 277.63 40.31"
 LabelJustification="Right"
 Justification="Right"
 LabelAlignment="Right"
><s font="3" size="6" color="0" face="97">C2H5</s></t></n><n
 id="114"
 p="197.42 54.20"
 Z="289"
 NodeType="Fragment"
 NeedsClean="yes"
 AS="N"
><fragment
 id="365"
><n
 id="267"
 p="197.42 54.20"
 Z="212"
 Element="16"
 NumHydrogens="0"
 NeedsClean="yes"
><t
 p="194.09 58.10"
 BoundingBox="194.09 49.58 200.76 58.20"
 LabelJustification="Left"
><s font="3" size="10" color="0" face="96">S</s></t></n><n
 id="268"
 p="192.04 63.51"
 Z="213"
 Element="8"
 NumHydrogens="0"
 NeedsClean="yes"
><t
 p="188.14 67.41"
 BoundingBox="188.14 58.89 195.94 67.51"
 LabelJustification="Left"
><s font="3" size="10" color="0" face="96">O</s></t></n><n
 id="269"
 p="202.79 44.89"
 Z="214"
 Element="8"
 NumHydrogens="0"
 NeedsClean="yes"
><t
 p="198.89 48.79"
 BoundingBox="198.89 40.27 206.69 48.89"
 LabelJustification="Left"
><s font="3" size="10" color="0" face="96">O</s></t></n><n
 id="270"
 p="188.11 48.82"
 Z="215"
 Element="8"
 NumHydrogens="0"
 Charge="-1"
 NeedsClean="yes"
><t
 p="192.01 52.72"
 BoundingBox="181.70 44.20 192.01 52.82"
 LabelJustification="Right"
 Justification="Right"
 LabelAlignment="Right"
><s font="3" size="10" color="0" face="96">O-</s></t></n><n
 id="271"
 p="206.73 59.57"
 Z="216"
 NodeType="ExternalConnectionPoint"
 ExternalConnectionNum="1"
/><b
 id="272"
 Z="217"
 B="267"
 E="268"
 Order="2"
/><b
 id="273"
 Z="218"
 B="267"
 E="269"
 Order="2"
/><b
 id="274"
 Z="219"
 B="267"
 E="270"
/><b
 id="275"
 Z="220"
 B="271"
 E="267"
/></fragment><t
 p="199.42 56.52"
 BoundingBox="188.24 51.10 199.42 57.87"
 LabelJustification="Right"
 Justification="Right"
 LabelAlignment="Right"
><s font="3" size="6" color="0" face="97">SO3</s></t></n><b
 id="47"
 Z="246"
 B="35"
 E="37"
 Order="2"
 BS="N"
 BondCircularOrdering="52 115 0 48"
/><b
 id="48"
 Z="247"
 B="37"
 E="39"
 BS="N"
/><b
 id="49"
 Z="248"
 B="39"
 E="41"
 Order="2"
 BS="N"
 BondCircularOrdering="48 0 59 50"
/><b
 id="50"
 Z="249"
 B="41"
 E="43"
 BS="N"
/><b
 id="51"
 Z="250"
 B="43"
 E="45"
 Order="2"
 BS="N"
 BondCircularOrdering="50 62 0 52"
/><b
 id="52"
 Z="251"
 B="45"
 E="35"
 BS="N"
/><b
 id="59"
 Z="255"
 B="41"
 E="53"
 BS="N"
/><b
 id="60"
 Z="256"
 B="53"
 E="55"
 BS="N"
/><b
 id="61"
 Z="257"
 B="55"
 E="57"
 BS="N"
/><b
 id="62"
 Z="258"
 B="57"
 E="43"
 BS="N"
/><b
 id="67"
 Z="260"
 B="53"
 E="66"
 BS="N"
/><b
 id="69"
 Z="262"
 B="55"
 E="68"
 Order="2"
 BS="Z"
 BondCircularOrdering="61 60 0 71"
/><b
 id="71"
 Z="264"
 B="68"
 E="70"
 BS="N"
/><b
 id="73"
 Z="266"
 B="70"
 E="72"
 Order="2"
 BS="Z"
 BondCircularOrdering="0 71 82 86"
/><b
 id="82"
 Z="271"
 B="72"
 E="74"
 BS="N"
/><b
 id="83"
 Z="272"
 B="74"
 E="76"
 BS="N"
/><b
 id="84"
 Z="273"
 B="76"
 E="78"
 Order="2"
 BS="N"
 BondCircularOrdering="83 95 99 85"
/><b
 id="85"
 Z="274"
 B="78"
 E="80"
 BS="N"
/><b
 id="86"
 Z="275"
 B="80"
 E="72"
 BS="N"
/><b
 id="95"
 Z="280"
 B="76"
 E="87"
 BS="N"
/><b
 id="96"
 Z="281"
 B="87"
 E="89"
 Order="2"
 BS="N"
 BondCircularOrdering="95 0 101 97"
/><b
 id="97"
 Z="282"
 B="89"
 E="91"
 BS="N"
/><b
 id="98"
 Z="283"
 B="91"
 E="93"
 Order="2"
 BS="N"
 BondCircularOrdering="97 0 0 99"
/><b
 id="99"
 Z="284"
 B="93"
 E="78"
 BS="N"
/><b
 id="101"
 Z="286"
 B="89"
 E="100"
 BS="N"
/><b
 id="107"
 Z="288"
 B="80"
 E="106"
 BS="N"
/><b
 id="115"
 Z="290"
 B="35"
 E="114"
 BS="N"
/><graphic
 id="134"
 BoundingBox="186.82 49.30 182.32 49.30"
 Z="294"
 GraphicType="Symbol"
 SymbolType="Minus"
><represent attribute="Charge" object="114"/></graphic><graphic
 id="135"
 BoundingBox="322.83 62.46 318.33 62.46"
 Z="295"
 GraphicType="Symbol"
 SymbolType="Minus"
><represent attribute="Charge" object="100"/></graphic></fragment><fragment
 id="124"
 BoundingBox="190.17 32.84 203.57 42.97"
 Z="292"
><n
 id="123"
 p="192.35 39.10"
 Z="291"
 Element="7"
 NumHydrogens="4"
 Charge="1"
 NeedsClean="yes"
 AS="N"
><t
 p="190.17 41.42"
 BoundingBox="190.17 35.82 201.39 42.97"
 LabelJustification="Left"
 LabelLineHeight="auto"
 LineHeight="auto"
 LabelAlignment="Left"
><s font="3" size="6" color="0" face="97">NH4</s></t></n><graphic
 id="133"
 BoundingBox="202.27 34.14 197.77 34.14"
 Z="293"
 GraphicType="Symbol"
 SymbolType="Plus"
><represent attribute="Charge" object="123"/></graphic></fragment><fragment
 id="136"
 BoundingBox="325.21 47.27 338.62 57.39"
 Z="297"
><n
 id="137"
 p="327.39 53.52"
 Z="296"
 Element="7"
 NumHydrogens="4"
 Charge="1"
 NeedsClean="yes"
 AS="N"
><t
 p="325.21 55.84"
 BoundingBox="325.21 50.24 336.43 57.39"
 LabelJustification="Left"
 LabelLineHeight="auto"
 LineHeight="auto"
 LabelAlignment="Left"
><s font="3" size="6" color="0" face="97">NH4</s></t></n><graphic
 id="138"
 BoundingBox="337.32 48.57 332.82 48.57"
 Z="298"
 GraphicType="Symbol"
 SymbolType="Plus"
><represent attribute="Charge" object="137"/></graphic></fragment><fragment
 id="139"
 BoundingBox="185.52 140.89 324.13 194.68"
 Z="311"
><n
 id="140"
 p="206.77 166.60"
 Z="309"
 AS="N"
/><n
 id="141"
 p="206.77 177.40"
 Z="310"
 AS="N"
/><n
 id="142"
 p="216.13 182.80"
 Z="312"
 AS="N"
/><n
 id="143"
 p="225.48 177.40"
 Z="313"
 AS="N"
/><n
 id="144"
 p="225.48 166.60"
 Z="314"
 AS="N"
/><n
 id="145"
 p="216.13 161.20"
 Z="315"
 AS="N"
/><n
 id="146"
 p="235.75 180.74"
 Z="322"
 Element="7"
 NumHydrogens="0"
 Charge="1"
 Radical="Doublet"
 NeedsClean="yes"
 AS="N"
><t
 p="233.57 183.06"
 BoundingBox="233.57 178.05 237.92 183.06"
 LabelJustification="Left"
 LabelAlignment="Left"
><s font="3" size="6" color="0" face="97">N</s></t></n><n
 id="147"
 p="242.10 172"
 Z="323"
 AS="N"
/><n
 id="148"
 p="235.75 163.26"
 Z="324"
 Element="16"
 NumHydrogens="0"
 NeedsClean="yes"
 AS="N"
><t
 p="233.75 165.58"
 BoundingBox="233.75 160.16 237.75 165.68"
 LabelJustification="Left"
><s font="3" size="6" color="0" face="97">S</s></t></n><n
 id="149"
 p="239.09 191.01"
 Z="329"
 NodeType="Nickname"
 NeedsClean="yes"
 AS="N"
><fragment
 id="366"
><n
 id="179"
 p="249.60 193.24"
 Z="299"
/><n
 id="180"
 p="239.09 191.01"
 Z="300"
/><n
 id="181"
 p="235.77 180.79"
 Z="301"
 NodeType="ExternalConnectionPoint"
 ExternalConnectionNum="1"
/><b
 id="182"
 Z="302"
 B="179"
 E="180"
/><b
 id="183"
 Z="303"
 B="181"
 E="180"
/></fragment><t
 p="236.91 193.33"
 BoundingBox="236.91 188.26 250.64 194.68"
 LabelJustification="Left"
 LabelAlignment="Left"
><s font="3" size="6" color="0" face="97">C2H5</s></t></n><n
 id="184"
 p="252.90 172"
 Z="331"
 Element="7"
 NumHydrogens="0"
 NeedsClean="yes"
 AS="N"
><t
 p="250.72 174.32"
 BoundingBox="250.72 169.31 255.07 174.32"
 LabelJustification="Left"
><s font="3" size="6" color="0" face="97">N</s></t></n><n
 id="185"
 p="258.30 162.65"
 Z="333"
 Element="7"
 NumHydrogens="0"
 NeedsClean="yes"
 AS="N"
><t
 p="256.12 164.97"
 BoundingBox="256.12 159.96 260.47 164.97"
 LabelJustification="Left"
><s font="3" size="6" color="0" face="97">N</s></t></n><n
 id="186"
 p="269.10 162.65"
 Z="335"
 AS="N"
/><n
 id="187"
 p="275.45 171.38"
 Z="337"
 Element="16"
 NumHydrogens="0"
 NeedsClean="yes"
 AS="N"
><t
 p="273.45 173.70"
 BoundingBox="273.45 168.28 277.45 173.80"
 LabelJustification="Left"
><s font="3" size="6" color="0" face="97">S</s></t></n><n
 id="188"
 p="285.72 168.05"
 Z="338"
 AS="N"
/><n
 id="189"
 p="285.72 157.25"
 Z="339"
 AS="N"
/><n
 id="190"
 p="275.45 153.91"
 Z="340"
 Element="7"
 NumHydrogens="0"
 NeedsClean="yes"
 AS="N"
><t
 p="273.27 156.23"
 BoundingBox="273.27 151.22 277.62 156.23"
 LabelJustification="Left"
><s font="3" size="6" color="0" face="97">N</s></t></n><n
 id="191"
 p="295.07 173.45"
 Z="346"
 AS="N"
/><n
 id="192"
 p="304.42 168.05"
 Z="347"
 AS="N"
/><n
 id="193"
 p="304.42 157.25"
 Z="348"
 AS="N"
/><n
 id="194"
 p="295.07 151.85"
 Z="349"
 AS="N"
/><n
 id="195"
 p="313.78 173.45"
 Z="355"
 NodeType="Fragment"
 NeedsClean="yes"
 AS="N"
><fragment
 id="367"
><n
 id="279"
 p="313.78 173.45"
 Z="221"
 Element="16"
 NumHydrogens="0"
 NeedsClean="yes"
><t
 p="310.45 177.35"
 BoundingBox="310.45 168.83 317.12 177.45"
 LabelJustification="Left"
><s font="3" size="10" color="0" face="96">S</s></t></n><n
 id="280"
 p="319.15 164.14"
 Z="222"
 Element="8"
 NumHydrogens="0"
 NeedsClean="yes"
><t
 p="315.25 168.04"
 BoundingBox="315.25 159.52 323.05 168.14"
 LabelJustification="Left"
><s font="3" size="10" color="0" face="96">O</s></t></n><n
 id="281"
 p="308.40 182.76"
 Z="223"
 Element="8"
 NumHydrogens="0"
 NeedsClean="yes"
><t
 p="304.50 186.66"
 BoundingBox="304.50 178.14 312.30 186.76"
 LabelJustification="Left"
><s font="3" size="10" color="0" face="96">O</s></t></n><n
 id="282"
 p="323.09 178.82"
 Z="224"
 Element="8"
 NumHydrogens="0"
 Charge="-1"
 NeedsClean="yes"
><t
 p="319.19 182.72"
 BoundingBox="319.19 174.20 329.50 182.82"
 LabelJustification="Left"
 LabelAlignment="Left"
><s font="3" size="10" color="0" face="96">O-</s></t></n><n
 id="283"
 p="304.47 168.07"
 Z="225"
 NodeType="ExternalConnectionPoint"
 ExternalConnectionNum="1"
/><b
 id="284"
 Z="226"
 B="279"
 E="280"
 Order="2"
/><b
 id="285"
 Z="227"
 B="279"
 E="281"
 Order="2"
/><b
 id="286"
 Z="228"
 B="279"
 E="282"
/><b
 id="287"
 Z="229"
 B="283"
 E="279"
/></fragment><t
 p="311.78 175.77"
 BoundingBox="311.78 170.35 322.96 177.12"
 LabelJustification="Left"
 LabelAlignment="Left"
><s font="3" size="6" color="0" face="97">SO3</s></t></n><n
 id="198"
 p="272.11 143.64"
 Z="357"
 NodeType="Nickname"
 NeedsClean="yes"
 AS="N"
><fragment
 id="368"
><n
 id="160"
 p="261.59 141.40"
 Z="304"
/><n
 id="161"
 p="272.11 143.64"
 Z="305"
/><n
 id="162"
 p="275.43 153.86"
 Z="306"
 NodeType="ExternalConnectionPoint"
 ExternalConnectionNum="1"
/><b
 id="163"
 Z="307"
 B="160"
 E="161"
/><b
 id="164"
 Z="308"
 B="162"
 E="161"
/></fragment><t
 p="277.63 145.96"
 BoundingBox="263.91 140.89 277.63 147.31"
 LabelJustification="Right"
 Justification="Right"
 LabelAlignment="Right"
><s font="3" size="6" color="0" face="97">C2H5</s></t></n><n
 id="200"
 p="197.42 161.20"
 Z="359"
 NodeType="Fragment"
 NeedsClean="yes"
 AS="N"
><fragment
 id="369"
><n
 id="291"
 p="197.42 161.20"
 Z="230"
 Element="16"
 NumHydrogens="0"
 NeedsClean="yes"
><t
 p="194.09 165.10"
 BoundingBox="194.09 156.58 200.76 165.20"
 LabelJustification="Left"
><s font="3" size="10" color="0" face="96">S</s></t></n><n
 id="292"
 p="192.04 170.51"
 Z="231"
 Element="8"
 NumHydrogens="0"
 NeedsClean="yes"
><t
 p="188.14 174.41"
 BoundingBox="188.14 165.89 195.94 174.51"
 LabelJustification="Left"
><s font="3" size="10" color="0" face="96">O</s></t></n><n
 id="293"
 p="202.79 151.89"
 Z="232"
 Element="8"
 NumHydrogens="0"
 NeedsClean="yes"
><t
 p="198.89 155.79"
 BoundingBox="198.89 147.27 206.69 155.89"
 LabelJustification="Left"
><s font="3" size="10" color="0" face="96">O</s></t></n><n
 id="294"
 p="188.11 155.83"
 Z="233"
 Element="8"
 NumHydrogens="0"
 Charge="-1"
 NeedsClean="yes"
><t
 p="192.01 159.73"
 BoundingBox="181.70 151.21 192.01 159.83"
 LabelJustification="Right"
 Justification="Right"
 LabelAlignment="Right"
><s font="3" size="10" color="0" face="96">O-</s></t></n><n
 id="295"
 p="206.73 166.58"
 Z="234"
 NodeType="ExternalConnectionPoint"
 ExternalConnectionNum="1"
/><b
 id="296"
 Z="235"
 B="291"
 E="292"
 Order="2"
/><b
 id="297"
 Z="236"
 B="291"
 E="293"
 Order="2"
/><b
 id="298"
 Z="237"
 B="291"
 E="294"
/><b
 id="299"
 Z="238"
 B="295"
 E="291"
/></fragment><t
 p="199.42 163.52"
 BoundingBox="188.24 158.10 199.42 164.87"
 LabelJustification="Right"
 Justification="Right"
 LabelAlignment="Right"
><s font="3" size="6" color="0" face="97">SO3</s></t></n><b
 id="202"
 Z="316"
 B="140"
 E="141"
 Order="2"
 BS="N"
 BondCircularOrdering="207 228 0 203"
/><b
 id="203"
 Z="317"
 B="141"
 E="142"
 BS="N"
/><b
 id="204"
 Z="318"
 B="142"
 E="143"
 Order="2"
 BS="N"
 BondCircularOrdering="203 0 208 205"
/><b
 id="205"
 Z="319"
 B="143"
 E="144"
 BS="N"
/><b
 id="206"
 Z="320"
 B="144"
 E="145"
 Order="2"
 BS="N"
 BondCircularOrdering="205 211 0 207"
/><b
 id="207"
 Z="321"
 B="145"
 E="140"
 BS="N"
/><b
 id="208"
 Z="325"
 B="143"
 E="146"
 BS="N"
/><b
 id="209"
 Z="326"
 B="146"
 E="147"
 BS="N"
/><b
 id="210"
 Z="327"
 B="147"
 E="148"
 BS="N"
/><b
 id="211"
 Z="328"
 B="148"
 E="144"
 BS="N"
/><b
 id="212"
 Z="330"
 B="146"
 E="149"
 BS="N"
/><b
 id="213"
 Z="332"
 B="147"
 E="184"
 Order="2"
 BS="Z"
 BondCircularOrdering="210 209 0 214"
/><b
 id="214"
 Z="334"
 B="184"
 E="185"
 BS="N"
/><b
 id="215"
 Z="336"
 B="185"
 E="186"
 Order="2"
 BS="Z"
 BondCircularOrdering="0 214 216 220"
/><b
 id="216"
 Z="341"
 B="186"
 E="187"
 BS="N"
/><b
 id="217"
 Z="342"
 B="187"
 E="188"
 BS="N"
/><b
 id="218"
 Z="343"
 B="188"
 E="189"
 Order="2"
 BS="N"
 BondCircularOrdering="217 221 225 219"
/><b
 id="219"
 Z="344"
 B="189"
 E="190"
 BS="N"
/><b
 id="220"
 Z="345"
 B="190"
 E="186"
 BS="N"
/><b
 id="221"
 Z="350"
 B="188"
 E="191"
 BS="N"
/><b
 id="222"
 Z="351"
 B="191"
 E="192"
 Order="2"
 BS="N"
 BondCircularOrdering="221 0 226 223"
/><b
 id="223"
 Z="352"
 B="192"
 E="193"
 BS="N"
/><b
 id="224"
 Z="353"
 B="193"
 E="194"
 Order="2"
 BS="N"
 BondCircularOrdering="223 0 0 225"
/><b
 id="225"
 Z="354"
 B="194"
 E="189"
 BS="N"
/><b
 id="226"
 Z="356"
 B="192"
 E="195"
 BS="N"
/><b
 id="227"
 Z="358"
 B="190"
 E="198"
 BS="N"
/><b
 id="228"
 Z="360"
 B="140"
 E="200"
 BS="N"
/><graphic
 id="229"
 BoundingBox="186.82 156.30 182.32 156.30"
 Z="364"
 GraphicType="Symbol"
 SymbolType="Minus"
><represent attribute="Charge" object="200"/></graphic><graphic
 id="230"
 BoundingBox="322.83 169.46 318.33 169.46"
 Z="365"
 GraphicType="Symbol"
 SymbolType="Minus"
><represent attribute="Charge" object="195"/></graphic><graphic
 id="238"
 BoundingBox="246.59 178.91 242.09 178.91"
 Z="369"
 color="4"
 GraphicType="Symbol"
 SymbolType="RadicalCation"
><represent attribute="Charge" object="146"/><represent attribute="Radical" object="146"/></graphic></fragment><fragment
 id="231"
 BoundingBox="190.17 139.84 203.57 149.97"
 Z="362"
><n
 id="232"
 p="192.35 146.10"
 Z="361"
 Element="7"
 NumHydrogens="4"
 Charge="1"
 NeedsClean="yes"
 AS="N"
><t
 p="190.17 148.42"
 BoundingBox="190.17 142.82 201.39 149.97"
 LabelJustification="Left"
 LabelLineHeight="auto"
 LineHeight="auto"
 LabelAlignment="Left"
><s font="3" size="6" color="0" face="97">NH4</s></t></n><graphic
 id="233"
 BoundingBox="202.27 141.14 197.77 141.14"
 Z="363"
 GraphicType="Symbol"
 SymbolType="Plus"
><represent attribute="Charge" object="232"/></graphic></fragment><fragment
 id="234"
 BoundingBox="325.21 154.27 338.62 164.39"
 Z="367"
><n
 id="235"
 p="327.39 160.52"
 Z="366"
 Element="7"
 NumHydrogens="4"
 Charge="1"
 NeedsClean="yes"
 AS="N"
><t
 p="325.21 162.84"
 BoundingBox="325.21 157.24 336.43 164.39"
 LabelJustification="Left"
 LabelLineHeight="auto"
 LineHeight="auto"
 LabelAlignment="Left"
><s font="3" size="6" color="0" face="97">NH4</s></t></n><graphic
 id="236"
 BoundingBox="337.32 155.57 332.82 155.57"
 Z="368"
 GraphicType="Symbol"
 SymbolType="Plus"
><represent attribute="Charge" object="235"/></graphic></fragment><fragment
 id="337"
 BoundingBox="225.64 108.87 249.59 117.12"
 Z="373"
><n
 id="336"
 p="228.17 112.60"
 Z="372"
 Warning="An atom in this label has an invalid valence."
 NodeType="Unspecified"
 NeedsClean="yes"
 AS="N"
><t
 p="225.64 115.32"
 BoundingBox="225.64 108.87 249.59 117.12"
 LabelJustification="Left"
 LabelLineHeight="auto"
 LineHeight="auto"
 LabelAlignment="Left"
><s font="3" size="7" color="0" face="3">K</s><s font="3" size="7" color="0" face="99">2</s><s font="3" size="7" color="0" face="3">S</s><s font="3" size="7" color="0" face="99">2</s><s font="3" size="7" color="0" face="3">O</s><s font="3" size="7" color="0" face="99">8</s></t></n></fragment><t
 id="342"
 p="268.74 115.70"
 BoundingBox="268.74 109.25 314.40 117.50"
 Z="374"
 color="4"
 Warning="Chemical Interpretation is not possible for this label"
 LineHeight="auto"
><s font="3" size="7" color="4" face="3">“Antioxidant”</s></t><graphic
 id="358"
 SupersededBy="370"
 BoundingBox="256.26 97.90 256.26 127.37"
 Z="370"
 GraphicType="Line"
 ArrowType="FullHead"
 HeadSize="1000"
/><graphic
 id="359"
 SupersededBy="371"
 BoundingBox="261.89 97.90 261.89 127.37"
 Z="371"
 GraphicType="Line"
 HeadSize="1000"
/><scheme
 id="372"
><step
 id="373"
 ReactionStepReactants="38"
 ReactionStepProducts="139"
 ReactionStepArrows="359"
 ReactionStepObjectsAboveArrow="342"
/><step
 id="374"
 ReactionStepReactants="139"
 ReactionStepProducts="38"
 ReactionStepArrows="358"
 ReactionStepObjectsAboveArrow="337"
/></scheme><arrow
 id="370"
 BoundingBox="254.26 97.90 257.76 127.37"
 Z="370"
 FillType="None"
 ArrowheadHead="Full"
 ArrowheadType="Solid"
 HeadSize="1000"
 ArrowheadCenterSize="875"
 ArrowheadWidth="250"
 Head3D="256.26 97.90 0"
 Tail3D="256.26 127.37 0"
 Center3D="384.40 160.84 0"
 MajorAxisEnd3D="413.87 160.84 0"
 MinorAxisEnd3D="384.40 190.31 0"
/><arrow
 id="371"
 BoundingBox="260.39 97.90 263.89 127.37"
 Z="371"
 FillType="None"
 ArrowheadTail="Full"
 ArrowheadType="Solid"
 HeadSize="1000"
 ArrowheadCenterSize="875"
 ArrowheadWidth="250"
 Head3D="261.89 97.90 0"
 Tail3D="261.89 127.37 0"
 Center3D="390.02 160.84 0"
 MajorAxisEnd3D="419.49 160.84 0"
 MinorAxisEnd3D="390.02 190.31 0"
/></page></CDXML>
