# Supplementary material for: Protective effect of platinum nano-antioxidant and nitric oxide against hepatic ischemia-reperfusion injury
Source: Nat Commun. 2022 May 6;13:2513. doi: 10.1038/s41467-022-29772-w (PMC9076604; doi:10.1038/s41467-022-29772-w)
Supplement: Supplementary file 3 — Supplementary Data files [file 41467_2022_29772_MOESM3_ESM.xlsx]

## Sheet: Fig 2e
Fig 2e
	Size (nm)	Frequency
	82.33	7.218
	93.02	23.281
	105.1	27.98
	118.74	20.353
	134.16	11.631
	151.57	5.714
	171.25	2.486
	193.48	0.954
	218.6	0.309
	246.98	0.075

## Sheet: Fig 2f
Fig 2f
	iNOS@ZIF				ZIF-8
	degree	Intensity		degree	Intensity
	3	3666.67		3	3550
	3.02	3525		3.02	3591.67
	3.04	3583.33		3.04	3600
	3.06	3983.33		3.06	3533.33
	3.08	3516.67		3.08	4108.33
	3.1	3958.33		3.1	3675
	3.12	4058.33		3.12	3783.33
	3.14	3650		3.14	3908.33
	3.16	4333.33		3.16	4108.33
	3.18	4066.67		3.18	3991.67
	3.2	3983.33		3.2	3966.67
	3.22	4000		3.22	3925
	3.24	4158.33		3.24	4000
	3.26	3908.33		3.26	4225
	3.28	3983.33		3.28	4116.67
	3.3	4408.33		3.3	4283.33
	3.32	4375		3.32	4450
	3.34	4458.33		3.34	4500
	3.36	4300		3.36	4083.33
	3.38	4558.33		3.38	4141.67
	3.4	4408.33		3.4	4383.33
	3.42	4641.67		3.42	4600
	3.44	4533.33		3.44	4200
	3.46	4408.33		3.46	4391.67
	3.48	4558.33		3.48	4300
	3.5	4325		3.5	4591.67
	3.52	4308.33		3.52	4383.33
	3.54	4475		3.54	4658.33
	3.56	4375		3.56	4366.67
	3.58	4675		3.58	4425
	3.6	4541.67		3.6	4425
	3.62	5000		3.62	4575
	3.64	4483.33		3.64	4466.67
	3.66	4733.33		3.66	4741.67
	3.68	4775		3.68	4683.33
	3.7	4683.33		3.7	4833.33
	3.72	4616.67		3.72	4841.67
	3.74	4691.67		3.74	4416.67
	3.76	4658.33		3.76	4458.33
	3.78	4916.67		3.78	4850
	3.8	4841.67		3.8	4700
	3.82	4325		3.82	4900
	3.84	4666.67		3.84	4491.67
	3.86	4625		3.86	4800
	3.88	4766.67		3.88	4633.33
	3.9	4541.67		3.9	4800
	3.92	4691.67		3.92	4541.67
	3.94	4825		3.94	4441.67
	3.96	4933.33		3.96	5041.67
	3.98	4908.33		3.98	4700
	4	4608.33		4	4683.33
	4.02	5575		4.02	4775
	4.04	5250		4.04	4750
	4.06	4766.67		4.06	4908.33
	4.08	4975		4.08	4991.67
	4.1	4941.67		4.1	4841.67
	4.12	5391.67		4.12	4783.33
	4.14	4950		4.14	4600
	4.16	4783.33		4.16	5266.67
	4.18	4958.33		4.18	4841.67
	4.2	5233.33		4.2	5108.33
	4.22	4900		4.22	5016.67
	4.24	5141.67		4.24	5358.33
	4.26	4975		4.26	5008.33
	4.28	5025		4.28	4808.33
	4.3	5325		4.3	4883.33
	4.32	5275		4.32	5025
	4.34	5083.33		4.34	4766.67
	4.36	5141.67		4.36	4658.33
	4.38	5083.33		4.38	5375
	4.4	5066.67		4.4	5233.33
	4.42	5075		4.42	4908.33
	4.44	5183.33		4.44	5025
	4.46	4816.67		4.46	5058.33
	4.48	5541.67		4.48	5016.67
	4.5	5208.33		4.5	4741.67
	4.52	5300		4.52	4825
	4.54	4916.67		4.54	4908.33
	4.56	5166.67		4.56	4941.67
	4.58	4983.33		4.58	4816.67
	4.6	5158.33		4.6	5041.67
	4.62	4750		4.62	5466.67
	4.64	4950		4.64	4925
	4.66	5541.67		4.66	5041.67
	4.68	5150		4.68	5325
	4.7	5058.33		4.7	5475
	4.72	5033.33		4.72	4800
	4.74	5341.67		4.74	4841.67
	4.76	5650		4.76	5166.67
	4.78	5208.33		4.78	5175
	4.8	5266.67		4.8	4883.33
	4.82	5391.67		4.82	4958.33
	4.84	5425		4.84	5050
	4.86	4808.33		4.86	4708.33
	4.88	5366.67		4.88	4791.67
	4.9	5225		4.9	5150
	4.92	5141.67		4.92	4625
	4.94	5125		4.94	4866.67
	4.96	5008.33		4.96	4741.67
	4.98	4983.33		4.98	4891.67
	5	5066.67		5	4891.67
	5.02	5216.67		5.02	4891.67
	5.04	5116.67		5.04	4908.33
	5.06	4991.67		5.06	4866.67
	5.08	5608.33		5.08	4700
	5.1	5041.67		5.1	4900
	5.12	4875		5.12	5066.67
	5.14	4741.67		5.14	4658.33
	5.16	5358.33		5.16	4666.67
	5.18	5241.67		5.18	4516.67
	5.2	5250		5.2	4608.33
	5.22	4841.67		5.22	5125
	5.24	5116.67		5.24	4500
	5.26	5266.67		5.26	4608.33
	5.28	4983.33		5.28	4916.67
	5.3	4858.33		5.3	4891.67
	5.32	4866.67		5.32	4825
	5.34	4991.67		5.34	4733.33
	5.36	5166.67		5.36	4208.33
	5.38	5075		5.38	4675
	5.4	4941.67		5.4	4900
	5.42	5225		5.42	5033.33
	5.44	5108.33		5.44	4816.67
	5.46	4841.67		5.46	4808.33
	5.48	4858.33		5.48	4858.33
	5.5	4891.67		5.5	4625
	5.52	4991.67		5.52	5108.33
	5.54	5025		5.54	4841.67
	5.56	5208.33		5.56	4491.67
	5.58	5050		5.58	4533.33
	5.6	5183.33		5.6	4350
	5.62	4916.67		5.62	4758.33
	5.64	4766.67		5.64	4583.33
	5.66	5058.33		5.66	4625
	5.68	4966.67		5.68	4333.33
	5.7	5116.67		5.7	4608.33
	5.72	5116.67		5.72	4275
	5.74	5033.33		5.74	4441.67
	5.76	4716.67		5.76	4758.33
	5.78	5050		5.78	4625
	5.8	4958.33		5.8	4733.33
	5.82	5050		5.82	4541.67
	5.84	4941.67		5.84	4408.33
	5.86	4808.33		5.86	4558.33
	5.88	4675		5.88	4391.67
	5.9	4900		5.9	4658.33
	5.92	4566.67		5.92	4225
	5.94	5000		5.94	4583.33
	5.96	4883.33		5.96	4391.67
	5.98	4783.33		5.98	4641.67
	6	4741.67		6	4233.33
	6.02	4958.33		6.02	4366.67
	6.04	4708.33		6.04	4616.67
	6.06	4891.67		6.06	4225
	6.08	4958.33		6.08	4066.67
	6.1	4891.67		6.1	4066.67
	6.12	4791.67		6.12	4291.67
	6.14	4775		6.14	4175
	6.16	4941.67		6.16	4233.33
	6.18	4983.33		6.18	4316.67
	6.2	5033.33		6.2	4700
	6.22	5016.67		6.22	4333.33
	6.24	4525		6.24	4275
	6.26	4975		6.26	4450
	6.28	5233.33		6.28	4433.33
	6.3	5050		6.3	4491.67
	6.32	4875		6.32	4391.67
	6.34	5183.33		6.34	4108.33
	6.36	5058.33		6.36	4425
	6.38	5108.33		6.38	4466.67
	6.4	4991.67		6.4	4375
	6.42	5233.33		6.42	4516.67
	6.44	5191.67		6.44	4666.67
	6.46	5450		6.46	4133.33
	6.48	5541.67		6.48	4600
	6.5	5091.67		6.5	4191.67
	6.52	5191.67		6.52	4583.33
	6.54	5483.33		6.54	4466.67
	6.56	5500		6.56	4525
	6.58	5741.67		6.58	4500
	6.6	5858.33		6.6	4900
	6.62	5583.33		6.62	4658.33
	6.64	5858.33		6.64	4575
	6.66	5608.33		6.66	4658.33
	6.68	6008.33		6.68	4166.67
	6.7	5983.33		6.7	4833.33
	6.72	6416.67		6.72	4783.33
	6.74	6425		6.74	4475
	6.76	7091.67		6.76	4466.67
	6.78	6850		6.78	4450
	6.8	7191.67		6.8	4750
	6.82	7508.33		6.82	4666.67
	6.84	7875		6.84	4883.33
	6.86	8441.67		6.86	5025
	6.88	8016.67		6.88	5133.33
	6.9	9475		6.9	5441.67
	6.92	9908.33		6.92	5200
	6.94	10191.7		6.94	5008.33
	6.96	9975		6.96	5225
	6.98	11841.7		6.98	5666.67
	7	11900		7	5658.33
	7.02	13008.3		7.02	5775
	7.04	14125		7.04	5791.67
	7.06	15125		7.06	6575
	7.08	16916.7		7.08	6841.67
	7.1	17583.3		7.1	6625
	7.12	20200		7.12	7183.33
	7.14	21958.3		7.14	7516.67
	7.16	24450		7.16	7816.67
	7.18	26975		7.18	7991.67
	7.2	29366.7		7.2	8925
	7.22	30591.7		7.22	9400
	7.24	30600		7.24	9208.33
	7.26	29800		7.26	9150
	7.28	26308.3		7.28	8766.67
	7.3	21491.7		7.3	8458.33
	7.32	17866.7		7.32	7808.33
	7.34	13891.7		7.34	6775
	7.36	11791.7		7.36	6608.33
	7.38	10100		7.38	5833.33
	7.4	8733.33		7.4	5591.67
	7.42	8100		7.42	5341.67
	7.44	6758.33		7.44	5041.67
	7.46	6766.67		7.46	5108.33
	7.48	6658.33		7.48	4991.67
	7.5	6091.67		7.5	5183.33
	7.52	5950		7.52	4850
	7.54	5850		7.54	4916.67
	7.56	5466.67		7.56	4850
	7.58	5450		7.58	4683.33
	7.6	5375		7.6	4641.67
	7.62	5600		7.62	4641.67
	7.64	5566.67		7.64	4233.33
	7.66	5608.33		7.66	4233.33
	7.68	5333.33		7.68	4375
	7.7	4900		7.7	4450
	7.72	4925		7.72	4308.33
	7.74	4866.67		7.74	3925
	7.76	5016.67		7.76	4258.33
	7.78	4825		7.78	4241.67
	7.8	5116.67		7.8	3958.33
	7.82	5333.33		7.82	4325
	7.84	5291.67		7.84	3916.67
	7.86	4708.33		7.86	4058.33
	7.88	4608.33		7.88	4300
	7.9	4875		7.9	4483.33
	7.92	4641.67		7.92	4325
	7.94	4658.33		7.94	3566.67
	7.96	4841.67		7.96	3825
	7.98	5075		7.98	4133.33
	8	4841.67		8	3766.67
	8.02	4966.67		8.02	3800
	8.04	4858.33		8.04	4041.67
	8.06	4908.33		8.06	4058.33
	8.08	4941.67		8.08	3708.33
	8.1	4608.33		8.1	3741.67
	8.12	4883.33		8.12	3966.67
	8.14	4566.67		8.14	3800
	8.16	4391.67		8.16	4125
	8.18	4191.67		8.18	3766.67
	8.2	4383.33		8.2	4116.67
	8.22	4833.33		8.22	3800
	8.24	4600		8.24	4066.67
	8.26	4983.33		8.26	3750
	8.28	4308.33		8.28	3741.67
	8.3	4533.33		8.3	3883.33
	8.32	4483.33		8.32	3966.67
	8.34	4416.67		8.34	3658.33
	8.36	4433.33		8.36	3675
	8.38	5008.33		8.38	3725
	8.4	4341.67		8.4	3833.33
	8.42	4025		8.42	3808.33
	8.44	4458.33		8.44	3916.67
	8.46	4200		8.46	3900
	8.48	4066.67		8.48	3566.67
	8.5	4333.33		8.5	3675
	8.52	4641.67		8.52	3833.33
	8.54	4316.67		8.54	3541.67
	8.56	4100		8.56	3625
	8.58	4533.33		8.58	3483.33
	8.6	4258.33		8.6	3808.33
	8.62	4458.33		8.62	3691.67
	8.64	4266.67		8.64	3825
	8.66	4108.33		8.66	3783.33
	8.68	4250		8.68	3608.33
	8.7	4150		8.7	3691.67
	8.72	4358.33		8.72	3275
	8.74	3841.67		8.74	3608.33
	8.76	4091.67		8.76	3608.33
	8.78	4275		8.78	3400
	8.8	4216.67		8.8	3658.33
	8.82	4433.33		8.82	3491.67
	8.84	4233.33		8.84	3675
	8.86	4216.67		8.86	3975
	8.88	4091.67		8.88	3391.67
	8.9	4325		8.9	3591.67
	8.92	4650		8.92	3366.67
	8.94	4025		8.94	3450
	8.96	4166.67		8.96	3391.67
	8.98	4425		8.98	3158.33
	9	4383.33		9	3341.67
	9.02	4141.67		9.02	3533.33
	9.04	4083.33		9.04	3658.33
	9.06	4283.33		9.06	3825
	9.08	4058.33		9.08	3875
	9.1	4291.67		9.1	3700
	9.12	4033.33		9.12	3633.33
	9.14	4350		9.14	3508.33
	9.16	4291.67		9.16	3475
	9.18	4266.67		9.18	3691.67
	9.2	4291.67		9.2	3775
	9.22	4208.33		9.22	3508.33
	9.24	4091.67		9.24	3525
	9.26	4416.67		9.26	3758.33
	9.28	4625		9.28	3525
	9.3	4108.33		9.3	3391.67
	9.32	4091.67		9.32	3550
	9.34	4208.33		9.34	3491.67
	9.36	3916.67		9.36	3308.33
	9.38	4233.33		9.38	3658.33
	9.4	4316.67		9.4	3416.67
	9.42	4266.67		9.42	3325
	9.44	4141.67		9.44	3550
	9.46	3900		9.46	3575
	9.48	4600		9.48	3475
	9.5	4066.67		9.5	3683.33
	9.52	4458.33		9.52	3566.67
	9.54	3975		9.54	3500
	9.56	4750		9.56	3558.33
	9.58	4508.33		9.58	3216.67
	9.6	4425		9.6	3575
	9.62	4408.33		9.62	3600
	9.64	4291.67		9.64	3358.33
	9.66	4308.33		9.66	3483.33
	9.68	4366.67		9.68	3491.67
	9.7	4691.67		9.7	3458.33
	9.72	4966.67		9.72	3566.67
	9.74	4600		9.74	3358.33
	9.76	4825		9.76	3691.67
	9.78	4591.67		9.78	3716.67
	9.8	4866.67		9.8	3750
	9.82	5066.67		9.82	3575
	9.84	5258.33		9.84	3483.33
	9.86	5108.33		9.86	3458.33
	9.88	5375		9.88	3675
	9.9	5466.67		9.9	3508.33
	9.92	5516.67		9.92	3416.67
	9.94	5858.33		9.94	3508.33
	9.96	6125		9.96	3541.67
	9.98	6608.33		9.98	3991.67
	10	6975		10	3916.67
	10.02	7375		10.02	3791.67
	10.04	8000		10.04	3991.67
	10.06	8116.67		10.06	4116.67
	10.08	8925		10.08	4316.67
	10.1	9250		10.1	4666.67
	10.12	10416.7		10.12	4608.33
	10.14	10641.7		10.14	4891.67
	10.16	12225		10.16	4925
	10.18	13025		10.18	5225
	10.2	15483.3		10.2	5300
	10.22	16341.7		10.22	5808.33
	10.24	18316.7		10.24	6450
	10.26	20608.3		10.26	6591.67
	10.28	20991.7		10.28	6733.33
	10.3	19958.3		10.3	6533.33
	10.32	17825		10.32	6300
	10.34	16350		10.34	6266.67
	10.36	13091.7		10.36	5625
	10.38	11108.3		10.38	5241.67
	10.4	8858.33		10.4	4800
	10.42	7658.33		10.42	4691.67
	10.44	6891.67		10.44	4683.33
	10.46	6008.33		10.46	4400
	10.48	5700		10.48	4108.33
	10.5	5808.33		10.5	4066.67
	10.52	4941.67		10.52	3883.33
	10.54	5191.67		10.54	3766.67
	10.56	5000		10.56	3583.33
	10.58	5058.33		10.58	4225
	10.6	4758.33		10.6	3750
	10.62	4716.67		10.62	4183.33
	10.64	4333.33		10.64	3875
	10.66	4691.67		10.66	3850
	10.68	4566.67		10.68	3841.67
	10.7	4441.67		10.7	3725
	10.72	4483.33		10.72	3775
	10.74	4400		10.74	3725
	10.76	4600		10.76	3491.67
	10.78	4283.33		10.78	3566.67
	10.8	4433.33		10.8	3408.33
	10.82	4558.33		10.82	3691.67
	10.84	4041.67		10.84	3600
	10.86	4183.33		10.86	3675
	10.88	4025		10.88	3616.67
	10.9	4041.67		10.9	3566.67
	10.92	4116.67		10.92	3416.67
	10.94	4258.33		10.94	3566.67
	10.96	4175		10.96	3825
	10.98	4316.67		10.98	3600
	11	4025		11	3650
	11.02	4358.33		11.02	3625
	11.04	4316.67		11.04	3541.67
	11.06	4608.33		11.06	3433.33
	11.08	3975		11.08	3666.67
	11.1	4300		11.1	3450
	11.12	4291.67		11.12	3550
	11.14	4050		11.14	3158.33
	11.16	4008.33		11.16	3525
	11.18	4091.67		11.18	3375
	11.2	4308.33		11.2	3533.33
	11.22	4283.33		11.22	3316.67
	11.24	4325		11.24	3258.33
	11.26	4225		11.26	3625
	11.28	4075		11.28	3491.67
	11.3	4308.33		11.3	3683.33
	11.32	4183.33		11.32	3133.33
	11.34	4075		11.34	3508.33
	11.36	4091.67		11.36	3350
	11.38	4291.67		11.38	3266.67
	11.4	4283.33		11.4	3391.67
	11.42	4183.33		11.42	3400
	11.44	4275		11.44	3266.67
	11.46	4500		11.46	3375
	11.48	4316.67		11.48	3375
	11.5	4158.33		11.5	3166.67
	11.52	4291.67		11.52	3291.67
	11.54	4225		11.54	3400
	11.56	4041.67		11.56	3141.67
	11.58	4050		11.58	3325
	11.6	4150		11.6	3266.67
	11.62	4108.33		11.62	3550
	11.64	4183.33		11.64	3358.33
	11.66	4041.67		11.66	3108.33
	11.68	4025		11.68	3383.33
	11.7	4625		11.7	3175
	11.72	4000		11.72	3083.33
	11.74	3866.67		11.74	2875
	11.76	4050		11.76	3125
	11.78	4191.67		11.78	2958.33
	11.8	4341.67		11.8	3125
	11.82	4216.67		11.82	2891.67
	11.84	4383.33		11.84	2858.33
	11.86	4141.67		11.86	3416.67
	11.88	4325		11.88	3158.33
	11.9	4166.67		11.9	3233.33
	11.92	4500		11.92	3125
	11.94	4641.67		11.94	3125
	11.96	4266.67		11.96	3158.33
	11.98	4383.33		11.98	3025
	12	4216.67		12	3350
	12.02	4475		12.02	3366.67
	12.04	4233.33		12.04	3108.33
	12.06	4458.33		12.06	3000
	12.08	4800		12.08	3283.33
	12.1	5033.33		12.1	3025
	12.12	4841.67		12.12	3050
	12.14	5016.67		12.14	3133.33
	12.16	5383.33		12.16	3083.33
	12.18	5225		12.18	3025
	12.2	5475		12.2	3391.67
	12.22	6041.67		12.22	3275
	12.24	6700		12.24	3383.33
	12.26	6633.33		12.26	3550
	12.28	6816.67		12.28	3591.67
	12.3	7450		12.3	3708.33
	12.32	7591.67		12.32	3833.33
	12.34	8775		12.34	3875
	12.36	9166.67		12.36	3916.67
	12.38	10033.3		12.38	4433.33
	12.4	11175		12.4	4533.33
	12.42	12125		12.42	4591.67
	12.44	13475		12.44	4841.67
	12.46	15450		12.46	4816.67
	12.48	17375		12.48	5316.67
	12.5	19633.3		12.5	6000
	12.52	22058.3		12.52	6200
	12.54	26491.7		12.54	6766.67
	12.56	29983.3		12.56	7183.33
	12.58	34075		12.58	8183.33
	12.6	37650		12.6	8241.67
	12.62	39350		12.62	8558.33
	12.64	36741.7		12.64	9283.33
	12.66	35150		12.66	8450
	12.68	29783.3		12.68	7858.33
	12.7	24225		12.7	7141.67
	12.72	18958.3		12.72	7150
	12.74	15550		12.74	6666.67
	12.76	11866.7		12.76	5266.67
	12.78	9533.33		12.78	5308.33
	12.8	8358.33		12.8	4716.67
	12.82	8025		12.82	4791.67
	12.84	6816.67		12.84	4291.67
	12.86	7008.33		12.86	4266.67
	12.88	6108.33		12.88	4041.67
	12.9	5875		12.9	4116.67
	12.92	5416.67		12.92	3700
	12.94	5591.67		12.94	3733.33
	12.96	5266.67		12.96	3350
	12.98	5041.67		12.98	3466.67
	13	4883.33		13	3708.33
	13.02	4775		13.02	3491.67
	13.04	4800		13.04	3583.33
	13.06	4725		13.06	3291.67
	13.08	5033.33		13.08	3266.67
	13.1	4650		13.1	3383.33
	13.12	4541.67		13.12	3475
	13.14	4483.33		13.14	3175
	13.16	4500		13.16	2733.33
	13.18	4491.67		13.18	2891.67
	13.2	4333.33		13.2	3025
	13.22	4491.67		13.22	2883.33
	13.24	4541.67		13.24	2933.33
	13.26	4458.33		13.26	3058.33
	13.28	4341.67		13.28	3025
	13.3	4258.33		13.3	3075
	13.32	4291.67		13.32	3058.33
	13.34	4275		13.34	3008.33
	13.36	4208.33		13.36	2933.33
	13.38	4425		13.38	2958.33
	13.4	4200		13.4	3216.67
	13.42	4216.67		13.42	3108.33
	13.44	4183.33		13.44	2991.67
	13.46	4150		13.46	2791.67
	13.48	4158.33		13.48	3108.33
	13.5	3916.67		13.5	2833.33
	13.52	4041.67		13.52	2941.67
	13.54	4300		13.54	2866.67
	13.56	4041.67		13.56	2891.67
	13.58	4058.33		13.58	2833.33
	13.6	4208.33		13.6	2850
	13.62	4050		13.62	2841.67
	13.64	4316.67		13.64	2716.67
	13.66	4183.33		13.66	2825
	13.68	4216.67		13.68	3083.33
	13.7	3833.33		13.7	2791.67
	13.72	4208.33		13.72	2858.33
	13.74	4350		13.74	2733.33
	13.76	4075		13.76	2875
	13.78	3900		13.78	2916.67
	13.8	3800		13.8	2825
	13.82	4041.67		13.82	2550
	13.84	3883.33		13.84	2700
	13.86	4091.67		13.86	2633.33
	13.88	4033.33		13.88	2800
	13.9	4025		13.9	2666.67
	13.92	3958.33		13.92	2966.67
	13.94	3925		13.94	2558.33
	13.96	4075		13.96	2758.33
	13.98	4333.33		13.98	2508.33
	14	4108.33		14	2708.33
	14.02	3966.67		14.02	2675
	14.04	4141.67		14.04	2925
	14.06	4075		14.06	2708.33
	14.08	4216.67		14.08	2791.67
	14.1	4075		14.1	2775
	14.12	4216.67		14.12	2958.33
	14.14	4333.33		14.14	3033.33
	14.16	4083.33		14.16	2825
	14.18	4516.67		14.18	3050
	14.2	4458.33		14.2	2850
	14.22	4583.33		14.22	2591.67
	14.24	4875		14.24	2741.67
	14.26	4725		14.26	2766.67
	14.28	4750		14.28	2791.67
	14.3	5266.67		14.3	3041.67
	14.32	5483.33		14.32	2975
	14.34	5466.67		14.34	2808.33
	14.36	6041.67		14.36	3016.67
	14.38	6483.33		14.38	3258.33
	14.4	6775		14.4	3141.67
	14.42	7816.67		14.42	2983.33
	14.44	8441.67		14.44	3158.33
	14.46	9300		14.46	3083.33
	14.48	9775		14.48	3625
	14.5	11425		14.5	3583.33
	14.52	12633.3		14.52	3900
	14.54	14516.7		14.54	4066.67
	14.56	15958.3		14.56	4308.33
	14.58	17841.7		14.58	4675
	14.6	17891.7		14.6	4466.67
	14.62	18083.3		14.62	4725
	14.64	16458.3		14.64	4766.67
	14.66	14216.7		14.66	4383.33
	14.68	11950		14.68	4225
	14.7	10508.3		14.7	4216.67
	14.72	8225		14.72	3800
	14.74	7241.67		14.74	3725
	14.76	6416.67		14.76	3475
	14.78	5783.33		14.78	3066.67
	14.8	5441.67		14.8	3066.67
	14.82	5175		14.82	3025
	14.84	4650		14.84	2900
	14.86	4416.67		14.86	2791.67
	14.88	4533.33		14.88	3025
	14.9	4258.33		14.9	2633.33
	14.92	4316.67		14.92	2916.67
	14.94	3825		14.94	2808.33
	14.96	4191.67		14.96	2666.67
	14.98	3908.33		14.98	2841.67
	15	4100		15	2791.67
	15.02	4150		15.02	2875
	15.04	4041.67		15.04	2708.33
	15.06	3991.67		15.06	2741.67
	15.08	4041.67		15.08	2875
	15.1	4183.33		15.1	2625
	15.12	3908.33		15.12	2675
	15.14	3833.33		15.14	2633.33
	15.16	3875		15.16	2775
	15.18	3858.33		15.18	2500
	15.2	3933.33		15.2	2583.33
	15.22	3691.67		15.22	2591.67
	15.24	4050		15.24	2533.33
	15.26	4050		15.26	2566.67
	15.28	4016.67		15.28	2700
	15.3	3941.67		15.3	2391.67
	15.32	3900		15.32	2283.33
	15.34	3666.67		15.34	2225
	15.36	3591.67		15.36	2433.33
	15.38	3725		15.38	2483.33
	15.4	3933.33		15.4	2358.33
	15.42	3875		15.42	2608.33
	15.44	3866.67		15.44	2558.33
	15.46	3708.33		15.46	2500
	15.48	3541.67		15.48	2358.33
	15.5	3733.33		15.5	2550
	15.52	3791.67		15.52	2400
	15.54	3733.33		15.54	2075
	15.56	3808.33		15.56	2483.33
	15.58	3791.67		15.58	2525
	15.6	3525		15.6	2416.67
	15.62	3816.67		15.62	2600
	15.64	4108.33		15.64	1991.67
	15.66	3908.33		15.66	2275
	15.68	4033.33		15.68	2608.33
	15.7	3683.33		15.7	2566.67
	15.72	3700		15.72	2433.33
	15.74	3875		15.74	2558.33
	15.76	4316.67		15.76	2325
	15.78	4383.33		15.78	2475
	15.8	4191.67		15.8	2466.67
	15.82	3958.33		15.82	2283.33
	15.84	4350		15.84	2358.33
	15.86	4366.67		15.86	2483.33
	15.88	4441.67		15.88	2591.67
	15.9	4808.33		15.9	2383.33
	15.92	4700		15.92	2491.67
	15.94	5083.33		15.94	2416.67
	15.96	5175		15.96	2675
	15.98	4991.67		15.98	2466.67
	16	5458.33		16	2458.33
	16.02	5758.33		16.02	2808.33
	16.04	6091.67		16.04	2725
	16.06	6566.67		16.06	2891.67
	16.08	6908.33		16.08	2841.67
	16.1	7675		16.1	2791.67
	16.12	7925		16.12	2975
	16.14	8616.67		16.14	3400
	16.16	9575		16.16	2850
	16.18	11033.3		16.18	3141.67
	16.2	12541.7		16.2	3783.33
	16.22	14158.3		16.22	4233.33
	16.24	16658.3		16.24	4258.33
	16.26	19791.7		16.26	4500
	16.28	23625		16.28	5350
	16.3	25808.3		16.3	5708.33
	16.32	30583.3		16.32	6075
	16.34	30850		16.34	6091.67
	16.36	30975		16.36	6066.67
	16.38	30025		16.38	6258.33
	16.4	26333.3		16.4	6108.33
	16.42	21400		16.42	5916.67
	16.44	17691.7		16.44	5525
	16.46	14083.3		16.46	4875
	16.48	11441.7		16.48	4258.33
	16.5	9250		16.5	4141.67
	16.52	7625		16.52	4116.67
	16.54	6583.33		16.54	3700
	16.56	6466.67		16.56	3650
	16.58	5508.33		16.58	3366.67
	16.6	5475		16.6	3408.33
	16.62	5133.33		16.62	2900
	16.64	4950		16.64	3233.33
	16.66	5008.33		16.66	3050
	16.68	4775		16.68	3200
	16.7	4525		16.7	2758.33
	16.72	4316.67		16.72	2883.33
	16.74	4183.33		16.74	2750
	16.76	4150		16.76	2516.67
	16.78	4200		16.78	2816.67
	16.8	4025		16.8	2658.33
	16.82	4141.67		16.82	2500
	16.84	4075		16.84	2491.67
	16.86	4041.67		16.86	2716.67
	16.88	4025		16.88	2508.33
	16.9	3866.67		16.9	2583.33
	16.92	3791.67		16.92	2283.33
	16.94	3650		16.94	2108.33
	16.96	3850		16.96	2308.33
	16.98	4066.67		16.98	2441.67
	17	3708.33		17	2358.33
	17.02	4025		17.02	2558.33
	17.04	3800		17.04	2558.33
	17.06	3725		17.06	2758.33
	17.08	3941.67		17.08	2608.33
	17.1	3808.33		17.1	2316.67
	17.12	3958.33		17.12	2283.33
	17.14	3900		17.14	2500
	17.16	3825		17.16	2658.33
	17.18	3958.33		17.18	2566.67
	17.2	4083.33		17.2	2408.33
	17.22	4116.67		17.22	2641.67
	17.24	4116.67		17.24	2433.33
	17.26	3725		17.26	2533.33
	17.28	4241.67		17.28	2750
	17.3	4316.67		17.3	2300
	17.32	4408.33		17.32	2391.67
	17.34	4333.33		17.34	2666.67
	17.36	4308.33		17.36	2441.67
	17.38	4533.33		17.38	2400
	17.4	4650		17.4	2633.33
	17.42	4908.33		17.42	2808.33
	17.44	4958.33		17.44	2775
	17.46	4983.33		17.46	2658.33
	17.48	5241.67		17.48	2558.33
	17.5	5441.67		17.5	3108.33
	17.52	5408.33		17.52	3066.67
	17.54	5975		17.54	3208.33
	17.56	6391.67		17.56	3341.67
	17.58	6725		17.58	3816.67
	17.6	8000		17.6	4208.33
	17.62	8541.67		17.62	4925
	17.64	10133.3		17.64	6000
	17.66	11216.7		17.66	6508.33
	17.68	13641.7		17.68	7841.67
	17.7	16483.3		17.7	9000
	17.72	20708.3		17.72	11816.7
	17.74	26066.7		17.74	14216.7
	17.76	35175		17.76	18158.3
	17.78	49216.7		17.78	22341.7
	17.8	56875		17.8	24233.3
	17.82	50591.7		17.82	23558.3
	17.84	45183.3		17.84	21291.7
	17.86	38875		17.86	17616.7
	17.88	34141.7		17.88	14116.7
	17.9	33866.7		17.9	12450
	17.92	34341.7		17.92	10658.3
	17.94	34450		17.94	9558.33
	17.96	32608.3		17.96	8733.33
	17.98	29075		17.98	8441.67
	18	24941.7		18	7675
	18.02	20416.7		18.02	6866.67
	18.04	16300		18.04	6908.33
	18.06	12650		18.06	6041.67
	18.08	9766.67		18.08	5158.33
	18.1	8150		18.1	4475
	18.12	7275		18.12	4183.33
	18.14	6691.67		18.14	4141.67
	18.16	5775		18.16	3591.67
	18.18	5816.67		18.18	3625
	18.2	5183.33		18.2	3441.67
	18.22	5200		18.22	3366.67
	18.24	4675		18.24	2700
	18.26	4566.67		18.26	2933.33
	18.28	4525		18.28	2633.33
	18.3	4225		18.3	2416.67
	18.32	4408.33		18.32	2283.33
	18.34	4341.67		18.34	2441.67
	18.36	4091.67		18.36	2208.33
	18.38	3800		18.38	2091.67
	18.4	3808.33		18.4	2275
	18.42	3941.67		18.42	2216.67
	18.44	3991.67		18.44	1891.67
	18.46	3883.33		18.46	2175
	18.48	3616.67		18.48	2150
	18.5	3733.33		18.5	1850
	18.52	3591.67		18.52	2066.67
	18.54	3141.67		18.54	2033.33
	18.56	3691.67		18.56	1758.33
	18.58	3500		18.58	2075
	18.6	3408.33		18.6	1816.67
	18.62	3516.67		18.62	1675
	18.64	3283.33		18.64	1875
	18.66	3458.33		18.66	1875
	18.68	3108.33		18.68	1750
	18.7	2991.67		18.7	1691.67
	18.72	3158.33		18.72	1633.33
	18.74	3325		18.74	1616.67
	18.76	3666.67		18.76	1666.67
	18.78	3266.67		18.78	1866.67
	18.8	3125		18.8	1625
	18.82	3116.67		18.82	1716.67
	18.84	3216.67		18.84	1791.67
	18.86	3391.67		18.86	1783.33
	18.88	3275		18.88	1558.33
	18.9	2983.33		18.9	1733.33
	18.92	3166.67		18.92	1641.67
	18.94	2975		18.94	1566.67
	18.96	3150		18.96	1725
	18.98	3066.67		18.98	1416.67
	19	2966.67		19	1608.33
	19.02	3183.33		19.02	1758.33
	19.04	3241.67		19.04	1625
	19.06	2833.33		19.06	1825
	19.08	3341.67		19.08	1800
	19.1	2991.67		19.1	1558.33
	19.12	3283.33		19.12	1633.33
	19.14	3416.67		19.14	1558.33
	19.16	3733.33		19.16	1816.67
	19.18	3575		19.18	1766.67
	19.2	3625		19.2	1825
	19.22	3566.67		19.22	1800
	19.24	3650		19.24	1791.67
	19.26	3633.33		19.26	1616.67
	19.28	4066.67		19.28	1550
	19.3	3816.67		19.3	1525
	19.32	3966.67		19.32	1758.33
	19.34	4200		19.34	1641.67
	19.36	4708.33		19.36	1716.67
	19.38	4741.67		19.38	1691.67
	19.4	4866.67		19.4	2108.33
	19.42	4750		19.42	1675
	19.44	4666.67		19.44	1858.33
	19.46	4025		19.46	1683.33
	19.48	3950		19.48	1683.33
	19.5	3658.33		19.5	1758.33
	19.52	3250		19.52	1525
	19.54	3508.33		19.54	1525
	19.56	3033.33		19.56	1616.67
	19.58	3008.33		19.58	1550
	19.6	3341.67		19.6	1475
	19.62	3016.67		19.62	1683.33
	19.64	3050		19.64	1433.33
	19.66	2958.33		19.66	1550
	19.68	2591.67		19.68	1416.67
	19.7	2691.67		19.7	1533.33
	19.72	3116.67		19.72	1491.67
	19.74	2958.33		19.74	1625
	19.76	2883.33		19.76	1525
	19.78	2716.67		19.78	1725
	19.8	2841.67		19.8	1466.67
	19.82	2783.33		19.82	1575
	19.84	3200		19.84	1450
	19.86	2833.33		19.86	1525
	19.88	2775		19.88	1525
	19.9	2825		19.9	1658.33
	19.92	2816.67		19.92	1600
	19.94	3250		19.94	1783.33
	19.96	3466.67		19.96	1716.67
	19.98	3075		19.98	1708.33
	20	3133.33		20	1758.33
	20.02	3450		20.02	1791.67
	20.04	2958.33		20.04	1741.67
	20.06	2733.33		20.06	1966.67
	20.08	2933.33		20.08	1666.67
	20.1	2525		20.1	1683.33
	20.12	2925		20.12	1641.67
	20.14	2533.33		20.14	1600
	20.16	2658.33		20.16	1683.33
	20.18	2583.33		20.18	1858.33
	20.2	2891.67		20.2	1558.33
	20.22	3033.33		20.22	1466.67
	20.24	2658.33		20.24	1300
	20.26	2725		20.26	1583.33
	20.28	2791.67		20.28	1733.33
	20.3	2700		20.3	1400
	20.32	2741.67		20.32	1508.33
	20.34	2566.67		20.34	1325
	20.36	2425		20.36	1650
	20.38	2908.33		20.38	1358.33
	20.4	2675		20.4	1516.67
	20.42	2766.67		20.42	1300
	20.44	2716.67		20.44	1283.33
	20.46	2750		20.46	1666.67
	20.48	2733.33		20.48	1416.67
	20.5	2550		20.5	1450
	20.52	2791.67		20.52	1408.33
	20.54	2733.33		20.54	1366.67
	20.56	2841.67		20.56	1441.67
	20.58	3033.33		20.58	1433.33
	20.6	2925		20.6	1466.67
	20.62	3025		20.62	1366.67
	20.64	3075		20.64	1450
	20.66	2833.33		20.66	1483.33
	20.68	3108.33		20.68	1591.67
	20.7	3375		20.7	1541.67
	20.72	3125		20.72	1441.67
	20.74	3191.67		20.74	1550
	20.76	3175		20.76	1575
	20.78	3116.67		20.78	1591.67
	20.8	3116.67		20.8	1408.33
	20.82	3100		20.82	1516.67
	20.84	3016.67		20.84	1650
	20.86	2883.33		20.86	1591.67
	20.88	2775		20.88	1591.67
	20.9	2816.67		20.9	1325
	20.92	2633.33		20.92	1491.67
	20.94	2708.33		20.94	1550
	20.96	2650		20.96	1483.33
	20.98	2875		20.98	1458.33
	21	3108.33		21	1575
	21.02	2650		21.02	1500
	21.04	2775		21.04	1558.33
	21.06	2700		21.06	1658.33
	21.08	2350		21.08	1400
	21.1	2708.33		21.1	1583.33
	21.12	2791.67		21.12	1841.67
	21.14	2900		21.14	1675
	21.16	2783.33		21.16	1850
	21.18	2833.33		21.18	1800
	21.2	3016.67		21.2	1733.33
	21.22	3016.67		21.22	2083.33
	21.24	2950		21.24	1958.33
	21.26	3025		21.26	1825
	21.28	2433.33		21.28	1800
	21.3	2883.33		21.3	1716.67
	21.32	2283.33		21.32	1608.33
	21.34	2691.67		21.34	1616.67
	21.36	2641.67		21.36	1625
	21.38	2750		21.38	1841.67
	21.4	2566.67		21.4	1666.67
	21.42	2775		21.42	1525
	21.44	2591.67		21.44	1408.33
	21.46	2850		21.46	1858.33
	21.48	2900		21.48	1875
	21.5	2925		21.5	1508.33
	21.52	3166.67		21.52	1841.67
	21.54	2841.67		21.54	1700
	21.56	3083.33		21.56	2083.33
	21.58	3191.67		21.58	1833.33
	21.6	3816.67		21.6	2116.67
	21.62	4125		21.62	1958.33
	21.64	4900		21.64	2316.67
	21.66	6200		21.66	2733.33
	21.68	8025		21.68	3150
	21.7	9191.67		21.7	3683.33
	21.72	9450		21.72	3450
	21.74	7950		21.74	3041.67
	21.76	6066.67		21.76	2966.67
	21.78	5858.33		21.78	2291.67
	21.8	4691.67		21.8	2675
	21.82	4008.33		21.82	2208.33
	21.84	4133.33		21.84	1733.33
	21.86	4241.67		21.86	2150
	21.88	4841.67		21.88	1933.33
	21.9	5033.33		21.9	2158.33
	21.92	5725		21.92	2283.33
	21.94	6225		21.94	2241.67
	21.96	7291.67		21.96	2300
	21.98	8066.67		21.98	2475
	22	9325		22	2325
	22.02	9566.67		22.02	2441.67
	22.04	9850		22.04	2416.67
	22.06	10241.7		22.06	2441.67
	22.08	8908.33		22.08	2583.33
	22.1	7975		22.1	2433.33
	22.12	6941.67		22.12	2116.67
	22.14	5650		22.14	1891.67
	22.16	4875		22.16	2025
	22.18	3975		22.18	2000
	22.2	3733.33		22.2	1716.67
	22.22	3758.33		22.22	1550
	22.24	3383.33		22.24	1608.33
	22.26	3050		22.26	1683.33
	22.28	2900		22.28	1608.33
	22.3	2825		22.3	1366.67
	22.32	2958.33		22.32	1566.67
	22.34	2891.67		22.34	1458.33
	22.36	2575		22.36	1666.67
	22.38	2950		22.38	1375
	22.4	2833.33		22.4	1566.67
	22.42	2675		22.42	1641.67
	22.44	2733.33		22.44	1400
	22.46	2650		22.46	1625
	22.48	2700		22.48	1375
	22.5	2616.67		22.5	1400
	22.52	2716.67		22.52	1275
	22.54	2758.33		22.54	1300
	22.56	2608.33		22.56	1300
	22.58	2533.33		22.58	1133.33
	22.6	2625		22.6	1241.67
	22.62	2475		22.62	1283.33
	22.64	2608.33		22.64	1350
	22.66	2483.33		22.66	1291.67
	22.68	2575		22.68	1400
	22.7	2425		22.7	1450
	22.72	2266.67		22.72	1325
	22.74	2433.33		22.74	1266.67
	22.76	2750		22.76	1400
	22.78	2450		22.78	1408.33
	22.8	2508.33		22.8	1258.33
	22.82	2291.67		22.82	1150
	22.84	2641.67		22.84	1308.33
	22.86	2458.33		22.86	1275
	22.88	2566.67		22.88	1183.33
	22.9	2475		22.9	1266.67
	22.92	2691.67		22.92	1283.33
	22.94	2866.67		22.94	1283.33
	22.96	2341.67		22.96	1350
	22.98	2525		22.98	1300
	23	2591.67		23	1266.67
	23.02	2575		23.02	1275
	23.04	2483.33		23.04	1241.67
	23.06	2633.33		23.06	1333.33
	23.08	2608.33		23.08	1325
	23.1	2741.67		23.1	1283.33
	23.12	2700		23.12	1308.33
	23.14	2925		23.14	1391.67
	23.16	2975		23.16	1458.33
	23.18	3175		23.18	1666.67
	23.2	3091.67		23.2	1516.67
	23.22	2991.67		23.22	1383.33
	23.24	3416.67		23.24	1541.67
	23.26	3400		23.26	1500
	23.28	3325		23.28	1558.33
	23.3	2808.33		23.3	1483.33
	23.32	3158.33		23.32	1500
	23.34	3058.33		23.34	1558.33
	23.36	2800		23.36	1441.67
	23.38	2533.33		23.38	1591.67
	23.4	2441.67		23.4	1458.33
	23.42	2716.67		23.42	1550
	23.44	2583.33		23.44	1483.33
	23.46	2758.33		23.46	1500
	23.48	2625		23.48	1466.67
	23.5	2641.67		23.5	1483.33
	23.52	2575		23.52	1425
	23.54	2700		23.54	1333.33
	23.56	2916.67		23.56	1350
	23.58	2683.33		23.58	1258.33
	23.6	2600		23.6	1383.33
	23.62	2566.67		23.62	1383.33
	23.64	2441.67		23.64	1425
	23.66	2658.33		23.66	1441.67
	23.68	2625		23.68	1258.33
	23.7	2808.33		23.7	1275
	23.72	2425		23.72	1441.67
	23.74	2466.67		23.74	1258.33
	23.76	2525		23.76	1183.33
	23.78	2550		23.78	1225
	23.8	2725		23.8	1208.33
	23.82	2575		23.82	1366.67
	23.84	2558.33		23.84	1375
	23.86	2850		23.86	1300
	23.88	2691.67		23.88	1300
	23.9	2541.67		23.9	1366.67
	23.92	2825		23.92	1325
	23.94	2658.33		23.94	1283.33
	23.96	2641.67		23.96	1241.67
	23.98	2841.67		23.98	1200
	24	2666.67		24	1366.67
	24.02	2875		24.02	1525
	24.04	2991.67		24.04	1283.33
	24.06	3041.67		24.06	1400
	24.08	3275		24.08	1325
	24.1	3108.33		24.1	1383.33
	24.12	3341.67		24.12	1566.67
	24.14	3308.33		24.14	1308.33
	24.16	3691.67		24.16	1441.67
	24.18	4083.33		24.18	1583.33
	24.2	4241.67		24.2	1758.33
	24.22	4275		24.22	1300
	24.24	4825		24.24	1550
	24.26	5816.67		24.26	1608.33
	24.28	6775		24.28	1841.67
	24.3	7433.33		24.3	1991.67
	24.32	8833.33		24.32	2416.67
	24.34	10141.7		24.34	2200
	24.36	10841.7		24.36	2483.33
	24.38	12125		24.38	2633.33
	24.4	12608.3		24.4	2925
	24.42	13458.3		24.42	3050
	24.44	12183.3		24.44	2766.67
	24.46	11100		24.46	2616.67
	24.48	9600		24.48	2708.33
	24.5	8333.33		24.5	2300
	24.52	7125		24.52	2483.33
	24.54	5966.67		24.54	2000
	24.56	4825		24.56	1958.33
	24.58	4766.67		24.58	1941.67
	24.6	4016.67		24.6	1983.33
	24.62	3741.67		24.62	1633.33
	24.64	3608.33		24.64	1658.33
	24.66	3483.33		24.66	1891.67
	24.68	3058.33		24.68	1558.33
	24.7	2941.67		24.7	1391.67
	24.72	3133.33		24.72	1516.67
	24.74	3133.33		24.74	1625
	24.76	2783.33		24.76	1525
	24.78	2816.67		24.78	1408.33
	24.8	2783.33		24.8	1383.33
	24.82	2925		24.82	1416.67
	24.84	2833.33		24.84	1241.67
	24.86	2600		24.86	1425
	24.88	2758.33		24.88	1300
	24.9	2800		24.9	1475
	24.92	2558.33		24.92	1441.67
	24.94	2333.33		24.94	1300
	24.96	2633.33		24.96	1308.33
	24.98	2550		24.98	1466.67
	25	2541.67		25	1341.67
	25.02	2316.67		25.02	1225
	25.04	2566.67		25.04	1225
	25.06	2400		25.06	1241.67
	25.08	2691.67		25.08	1283.33
	25.1	2541.67		25.1	1225
	25.12	2758.33		25.12	1300
	25.14	2566.67		25.14	1216.67
	25.16	2783.33		25.16	1250
	25.18	2500		25.18	1183.33
	25.2	2800		25.2	1375
	25.22	2766.67		25.22	1216.67
	25.24	2766.67		25.24	1483.33
	25.26	2833.33		25.26	1266.67
	25.28	2950		25.28	1550
	25.3	3233.33		25.3	1266.67
	25.32	2941.67		25.32	1283.33
	25.34	3466.67		25.34	1441.67
	25.36	3441.67		25.36	1291.67
	25.38	4150		25.38	1383.33
	25.4	3808.33		25.4	1708.33
	25.42	4891.67		25.42	1750
	25.44	4925		25.44	1691.67
	25.46	5450		25.46	1700
	25.48	5816.67		25.48	1966.67
	25.5	6458.33		25.5	1950
	25.52	6266.67		25.52	1991.67
	25.54	6608.33		25.54	2008.33
	25.56	6125		25.56	2316.67
	25.58	6191.67		25.58	2075
	25.6	5250		25.6	1950
	25.62	4283.33		25.62	2200
	25.64	4341.67		25.64	1850
	25.66	3900		25.66	1950
	25.68	3500		25.68	1775
	25.7	3558.33		25.7	1875
	25.72	3400		25.72	1558.33
	25.74	3083.33		25.74	1616.67
	25.76	3075		25.76	1808.33
	25.78	3316.67		25.78	2091.67
	25.8	3091.67		25.8	1841.67
	25.82	3091.67		25.82	2008.33
	25.84	3350		25.84	2116.67
	25.86	3508.33		25.86	2133.33
	25.88	3883.33		25.88	2225
	25.9	4266.67		25.9	2450
	25.92	4725		25.92	2816.67
	25.94	5791.67		25.94	3466.67
	25.96	7725		25.96	4500
	25.98	10875		25.98	5408.33
	26	13116.7		26	6100
	26.02	11883.3		26.02	6200
	26.04	9208.33		26.04	5083.33
	26.06	8466.67		26.06	4758.33
	26.08	7533.33		26.08	4841.67
	26.1	5141.67		26.1	3550
	26.12	4133.33		26.12	2858.33
	26.14	3441.67		26.14	2483.33
	26.16	3366.67		26.16	2175
	26.18	3266.67		26.18	2075
	26.2	3325		26.2	1641.67
	26.22	3416.67		26.22	1791.67
	26.24	3708.33		26.24	1841.67
	26.26	2966.67		26.26	1850
	26.28	3258.33		26.28	1875
	26.3	3841.67		26.3	1725
	26.32	3850		26.32	1750
	26.34	3975		26.34	1900
	26.36	4050		26.36	1966.67
	26.38	4925		26.38	1725
	26.4	5550		26.4	1866.67
	26.42	5758.33		26.42	1875
	26.44	6400		26.44	1733.33
	26.46	7783.33		26.46	2033.33
	26.48	8583.33		26.48	2366.67
	26.5	10358.3		26.5	2316.67
	26.52	12158.3		26.52	2316.67
	26.54	12550		26.54	2433.33
	26.56	14033.3		26.56	2891.67
	26.58	15225		26.58	2858.33
	26.6	14666.7		26.6	3075
	26.62	12966.7		26.62	2683.33
	26.64	11975		26.64	2816.67
	26.66	11100		26.66	2833.33
	26.68	8875		26.68	2541.67
	26.7	7491.67		26.7	2250
	26.72	6475		26.72	2058.33
	26.74	5650		26.74	2016.67
	26.76	4550		26.76	1883.33
	26.78	4175		26.78	1675
	26.8	4033.33		26.8	1800
	26.82	3675		26.82	1666.67
	26.84	3608.33		26.84	1516.67
	26.86	3216.67		26.86	1600
	26.88	3225		26.88	1375
	26.9	2941.67		26.9	1400
	26.92	3191.67		26.92	1350
	26.94	2566.67		26.94	1350
	26.96	2608.33		26.96	1258.33
	26.98	2750		26.98	1400
	27	2475		27	1375
	27.02	2816.67		27.02	1416.67
	27.04	2566.67		27.04	1408.33
	27.06	2716.67		27.06	1483.33
	27.08	2625		27.08	1258.33
	27.1	2741.67		27.1	1450
	27.12	2466.67		27.12	1416.67
	27.14	2758.33		27.14	1325
	27.16	2683.33		27.16	1333.33
	27.18	2525		27.18	1400
	27.2	2516.67		27.2	1366.67
	27.22	2416.67		27.22	1091.67
	27.24	2483.33		27.24	1425
	27.26	2441.67		27.26	1175
	27.28	2741.67		27.28	1216.67
	27.3	2725		27.3	1241.67
	27.32	2325		27.32	1216.67
	27.34	2575		27.34	1266.67
	27.36	2883.33		27.36	1200
	27.38	2283.33		27.38	1275
	27.4	2358.33		27.4	1241.67
	27.42	2275		27.42	1225
	27.44	2308.33		27.44	1175
	27.46	2383.33		27.46	1241.67
	27.48	2708.33		27.48	1466.67
	27.5	2191.67		27.5	1375
	27.52	2541.67		27.52	1200
	27.54	2783.33		27.54	1358.33
	27.56	2425		27.56	1275
	27.58	2683.33		27.58	1400
	27.6	2308.33		27.6	1325
	27.62	2383.33		27.62	1266.67
	27.64	2716.67		27.64	1216.67
	27.66	2300		27.66	1516.67
	27.68	2658.33		27.68	1250
	27.7	2208.33		27.7	1183.33
	27.72	2350		27.72	1525
	27.74	2075		27.74	1291.67
	27.76	2291.67		27.76	1400
	27.78	2300		27.78	1241.67
	27.8	2391.67		27.8	1425
	27.82	2500		27.82	1358.33
	27.84	2141.67		27.84	1275
	27.86	2308.33		27.86	1383.33
	27.88	2350		27.88	1225
	27.9	2408.33		27.9	1383.33
	27.92	2408.33		27.92	1458.33
	27.94	2133.33		27.94	1408.33
	27.96	2291.67		27.96	1100
	27.98	2416.67		27.98	1141.67
	28	2316.67		28	1408.33
	28.02	2358.33		28.02	1233.33
	28.04	1866.67		28.04	1241.67
	28.06	1991.67		28.06	1066.67
	28.08	2391.67		28.08	1225
	28.1	2166.67		28.1	1175
	28.12	2250		28.12	1283.33
	28.14	2283.33		28.14	1400
	28.16	2250		28.16	1216.67
	28.18	2425		28.18	1191.67
	28.2	2391.67		28.2	1266.67
	28.22	2116.67		28.22	1033.33
	28.24	2316.67		28.24	1083.33
	28.26	2591.67		28.26	1325
	28.28	2541.67		28.28	1216.67
	28.3	2400		28.3	1125
	28.32	2575		28.32	1216.67
	28.34	2466.67		28.34	1266.67
	28.36	2516.67		28.36	1008.33
	28.38	2475		28.38	1183.33
	28.4	2500		28.4	1141.67
	28.42	2525		28.42	1275
	28.44	2833.33		28.44	1408.33
	28.46	2966.67		28.46	1408.33
	28.48	2991.67		28.48	1266.67
	28.5	3391.67		28.5	1300
	28.52	3600		28.52	1350
	28.54	3408.33		28.54	1391.67
	28.56	3683.33		28.56	1458.33
	28.58	3916.67		28.58	1366.67
	28.6	4175		28.6	1458.33
	28.62	4183.33		28.62	1333.33
	28.64	3708.33		28.64	1533.33
	28.66	3391.67		28.66	1600
	28.68	3316.67		28.68	1550
	28.7	3316.67		28.7	1358.33
	28.72	3033.33		28.72	1500
	28.74	3041.67		28.74	1291.67
	28.76	2791.67		28.76	1350
	28.78	2641.67		28.78	1425
	28.8	2666.67		28.8	1408.33
	28.82	2558.33		28.82	1208.33
	28.84	2500		28.84	1375
	28.86	2525		28.86	1333.33
	28.88	2525		28.88	1266.67
	28.9	2691.67		28.9	1433.33
	28.92	2400		28.92	1233.33
	28.94	2383.33		28.94	1416.67
	28.96	2725		28.96	1441.67
	28.98	2941.67		28.98	1558.33
	29	2791.67		29	1483.33
	29.02	2716.67		29.02	1291.67
	29.04	2550		29.04	1383.33
	29.06	2725		29.06	1408.33
	29.08	2850		29.08	1225
	29.1	2483.33		29.1	1541.67
	29.12	2466.67		29.12	1383.33
	29.14	2850		29.14	1483.33
	29.16	2791.67		29.16	1366.67
	29.18	2675		29.18	1316.67
	29.2	2641.67		29.2	1458.33
	29.22	3158.33		29.22	1458.33
	29.24	2733.33		29.24	1441.67
	29.26	3233.33		29.26	1341.67
	29.28	3183.33		29.28	1625
	29.3	3466.67		29.3	1491.67
	29.32	3408.33		29.32	1575
	29.34	3850		29.34	1575
	29.36	4325		29.36	1841.67
	29.38	4500		29.38	1600
	29.4	4891.67		29.4	1750
	29.42	5466.67		29.42	1700
	29.44	6066.67		29.44	2083.33
	29.46	7391.67		29.46	1741.67
	29.48	8150		29.48	1841.67
	29.5	9691.67		29.5	2358.33
	29.52	10541.7		29.52	2650
	29.54	11308.3		29.54	2466.67
	29.56	11125		29.56	2383.33
	29.58	11925		29.58	2483.33
	29.6	11633.3		29.6	2525
	29.62	9858.33		29.62	2400
	29.64	9025		29.64	2366.67
	29.66	8375		29.66	2250
	29.68	6883.33		29.68	2200
	29.7	5833.33		29.7	2016.67
	29.72	5033.33		29.72	1933.33
	29.74	4541.67		29.74	1825
	29.76	4108.33		29.76	1900
	29.78	3575		29.78	1608.33
	29.8	3358.33		29.8	1533.33
	29.82	3041.67		29.82	1333.33
	29.84	3400		29.84	1550
	29.86	3033.33		29.86	1466.67
	29.88	2816.67		29.88	1566.67
	29.9	2950		29.9	1708.33
	29.92	3341.67		29.92	1333.33
	29.94	2941.67		29.94	1300
	29.96	3041.67		29.96	1500
	29.98	2800		29.98	1491.67
	30	2850		30	1350
	30.02	3000		30.02	1450
	30.04	2900		30.04	1416.67
	30.06	2816.67		30.06	1275
	30.08	2825		30.08	1341.67
	30.1	2716.67		30.1	1150
	30.12	2516.67		30.12	1216.67
	30.14	3058.33		30.14	1216.67
	30.16	2558.33		30.16	1116.67
	30.18	2858.33		30.18	1225
	30.2	2691.67		30.2	1350
	30.22	2775		30.22	1083.33
	30.24	2775		30.24	1183.33
	30.26	3116.67		30.26	1208.33
	30.28	3291.67		30.28	1233.33
	30.3	3516.67		30.3	1125
	30.32	3916.67		30.32	1058.33
	30.34	4316.67		30.34	1500
	30.36	4641.67		30.36	1291.67
	30.38	4825		30.38	1633.33
	30.4	5616.67		30.4	1458.33
	30.42	6108.33		30.42	1791.67
	30.44	6733.33		30.44	1816.67
	30.46	7466.67		30.46	1875
	30.48	8533.33		30.48	2133.33
	30.5	8616.67		30.5	2058.33
	30.52	8575		30.52	2191.67
	30.54	8583.33		30.54	2133.33
	30.56	7941.67		30.56	2041.67
	30.58	7441.67		30.58	1891.67
	30.6	6616.67		30.6	2016.67
	30.62	5841.67		30.62	2191.67
	30.64	4941.67		30.64	1858.33
	30.66	4350		30.66	1650
	30.68	3675		30.68	1716.67
	30.7	3483.33		30.7	1675
	30.72	3075		30.72	1575
	30.74	3150		30.74	1608.33
	30.76	2941.67		30.76	1300
	30.78	2975		30.78	1325
	30.8	2650		30.8	1308.33
	30.82	2475		30.82	1233.33
	30.84	2500		30.84	1466.67
	30.86	2858.33		30.86	1450
	30.88	2466.67		30.88	1391.67
	30.9	2416.67		30.9	1200
	30.92	2416.67		30.92	1091.67
	30.94	2450		30.94	1200
	30.96	2408.33		30.96	1141.67
	30.98	2275		30.98	1366.67
	31	2566.67		31	1108.33
	31.02	2666.67		31.02	1316.67
	31.04	2500		31.04	1308.33
	31.06	2591.67		31.06	1150
	31.08	2766.67		31.08	1158.33
	31.1	2850		31.1	1316.67
	31.12	2866.67		31.12	1141.67
	31.14	2875		31.14	1108.33
	31.16	2666.67		31.16	1208.33
	31.18	2583.33		31.18	1075
	31.2	2950		31.2	1233.33
	31.22	3200		31.22	1375
	31.24	3366.67		31.24	1375
	31.26	3458.33		31.26	1208.33
	31.28	4041.67		31.28	1350
	31.3	4191.67		31.3	1383.33
	31.32	5233.33		31.32	1600
	31.34	5008.33		31.34	1575
	31.36	5616.67		31.36	1666.67
	31.38	6316.67		31.38	1550
	31.4	6650		31.4	1558.33
	31.42	6675		31.42	1600
	31.44	6158.33		31.44	1700
	31.46	6150		31.46	1558.33
	31.48	5625		31.48	1533.33
	31.5	5016.67		31.5	1583.33
	31.52	4341.67		31.52	1416.67
	31.54	4266.67		31.54	1500
	31.56	3416.67		31.56	1716.67
	31.58	3283.33		31.58	1466.67
	31.6	3066.67		31.6	1150
	31.62	2833.33		31.62	1266.67
	31.64	2650		31.64	1200
	31.66	2850		31.66	1358.33
	31.68	2541.67		31.68	1150
	31.7	2533.33		31.7	1258.33
	31.72	2341.67		31.72	1291.67
	31.74	2658.33		31.74	1200
	31.76	2450		31.76	1091.67
	31.78	2350		31.78	1391.67
	31.8	2475		31.8	1308.33
	31.82	2458.33		31.82	1283.33
	31.84	2541.67		31.84	1250
	31.86	2600		31.86	1091.67
	31.88	2491.67		31.88	1333.33
	31.9	2583.33		31.9	1308.33
	31.92	2966.67		31.92	1291.67
	31.94	2700		31.94	1375
	31.96	2675		31.96	1266.67
	31.98	2483.33		31.98	1300
	32	2700		32	1225
	32.02	2558.33		32.02	1241.67
	32.04	2750		32.04	1158.33
	32.06	2683.33		32.06	1208.33
	32.08	2675		32.08	1333.33
	32.1	3208.33		32.1	1483.33
	32.12	3183.33		32.12	1416.67
	32.14	3725		32.14	1375
	32.16	4058.33		32.16	1408.33
	32.18	4341.67		32.18	1508.33
	32.2	5016.67		32.2	1450
	32.22	5841.67		32.22	1483.33
	32.24	5908.33		32.24	1675
	32.26	6966.67		32.26	1508.33
	32.28	7408.33		32.28	1616.67
	32.3	7175		32.3	1666.67
	32.32	7300		32.32	1691.67
	32.34	7116.67		32.34	1733.33
	32.36	6408.33		32.36	1641.67
	32.38	5925		32.38	1691.67
	32.4	5450		32.4	1650
	32.42	4633.33		32.42	1616.67
	32.44	4083.33		32.44	1383.33
	32.46	3550		32.46	1425
	32.48	3458.33		32.48	1433.33
	32.5	2866.67		32.5	1375
	32.52	2908.33		32.52	1441.67
	32.54	2600		32.54	1241.67
	32.56	2433.33		32.56	1250
	32.58	2633.33		32.58	1200
	32.6	2408.33		32.6	1241.67
	32.62	2508.33		32.62	1150
	32.64	2108.33		32.64	1283.33
	32.66	2283.33		32.66	1208.33
	32.68	2258.33		32.68	1108.33
	32.7	2341.67		32.7	1166.67
	32.72	2375		32.72	1241.67
	32.74	2316.67		32.74	1141.67
	32.76	2166.67		32.76	1041.67
	32.78	2508.33		32.78	1183.33
	32.8	2266.67		32.8	1100
	32.82	2241.67		32.82	983.333
	32.84	2250		32.84	1175
	32.86	2183.33		32.86	1141.67
	32.88	2341.67		32.88	1066.67
	32.9	2258.33		32.9	1041.67
	32.92	2175		32.92	1075
	32.94	2391.67		32.94	1175
	32.96	2391.67		32.96	1050
	32.98	2450		32.98	1275
	33	2566.67		33	1241.67
	33.02	2158.33		33.02	1158.33
	33.04	2441.67		33.04	1075
	33.06	2416.67		33.06	1100
	33.08	2491.67		33.08	1083.33
	33.1	2691.67		33.1	1175
	33.12	3025		33.12	1150
	33.14	2616.67		33.14	1175
	33.16	3208.33		33.16	1133.33
	33.18	3016.67		33.18	1141.67
	33.2	2858.33		33.2	1091.67
	33.22	2841.67		33.22	1075
	33.24	2625		33.24	1216.67
	33.26	2716.67		33.26	1275
	33.28	2633.33		33.28	1258.33
	33.3	2491.67		33.3	1183.33
	33.32	2400		33.32	1300
	33.34	2141.67		33.34	1000
	33.36	2000		33.36	1058.33
	33.38	2141.67		33.38	983.333
	33.4	2208.33		33.4	950
	33.42	2133.33		33.42	1108.33
	33.44	2191.67		33.44	900
	33.46	2091.67		33.46	983.333
	33.48	2275		33.48	1058.33
	33.5	2133.33		33.5	1100
	33.52	2125		33.52	1075
	33.54	2108.33		33.54	941.667
	33.56	2016.67		33.56	1141.67
	33.58	2116.67		33.58	1066.67
	33.6	2025		33.6	1041.67
	33.62	2108.33		33.62	1108.33
	33.64	2008.33		33.64	941.667
	33.66	2200		33.66	1125
	33.68	2041.67		33.68	908.333
	33.7	2091.67		33.7	1091.67
	33.72	2291.67		33.72	1208.33
	33.74	2266.67		33.74	1016.67
	33.76	2116.67		33.76	1050
	33.78	2183.33		33.78	1075
	33.8	2366.67		33.8	950
	33.82	2408.33		33.82	1225
	33.84	2516.67		33.84	1150
	33.86	2583.33		33.86	1150
	33.88	2741.67		33.88	1116.67
	33.9	2975		33.9	1150
	33.92	3200		33.92	1083.33
	33.94	3358.33		33.94	1116.67
	33.96	3616.67		33.96	1325
	33.98	3775		33.98	1266.67
	34	3891.67		34	1350
	34.02	3625		34.02	1275
	34.04	3741.67		34.04	1183.33
	34.06	3741.67		34.06	1233.33
	34.08	3425		34.08	1225
	34.1	3241.67		34.1	1116.67
	34.12	2900		34.12	1191.67
	34.14	2941.67		34.14	1266.67
	34.16	2950		34.16	1200
	34.18	2641.67		34.18	1158.33
	34.2	2625		34.2	1108.33
	34.22	2483.33		34.22	1283.33
	34.24	2275		34.24	1133.33
	34.26	2208.33		34.26	1241.67
	34.28	2283.33		34.28	1233.33
	34.3	2191.67		34.3	1116.67
	34.32	2166.67		34.32	1208.33
	34.34	2158.33		34.34	1283.33
	34.36	1975		34.36	1100
	34.38	2266.67		34.38	1116.67
	34.4	2441.67		34.4	1233.33
	34.42	2316.67		34.42	1133.33
	34.44	2333.33		34.44	1025
	34.46	2466.67		34.46	1183.33
	34.48	2283.33		34.48	966.667
	34.5	2325		34.5	983.333
	34.52	2258.33		34.52	1016.67
	34.54	2683.33		34.54	1125
	34.56	2466.67		34.56	1058.33
	34.58	2916.67		34.58	1133.33
	34.6	3141.67		34.6	1175
	34.62	3125		34.62	1050
	34.64	3175		34.64	1150
	34.66	3350		34.66	1150
	34.68	3875		34.68	1158.33
	34.7	4433.33		34.7	1408.33
	34.72	4700		34.72	1341.67
	34.74	5208.33		34.74	1583.33
	34.76	6316.67		34.76	1550
	34.78	6733.33		34.78	1641.67
	34.8	7808.33		34.8	1683.33
	34.82	8150		34.82	1691.67
	34.84	8483.33		34.84	1708.33
	34.86	7675		34.86	1941.67
	34.88	7633.33		34.88	1566.67
	34.9	7366.67		34.9	1658.33
	34.92	6591.67		34.92	1625
	34.94	5766.67		34.94	1616.67
	34.96	5075		34.96	1641.67
	34.98	4291.67		34.98	1741.67
	35	3958.33		35	1308.33
	35.02	3741.67		35.02	1300
	35.04	3175		35.04	1183.33
	35.06	2883.33		35.06	1116.67
	35.08	2650		35.08	1308.33
	35.1	2441.67		35.1	1141.67
	35.12	2666.67		35.12	1208.33
	35.14	2700		35.14	875
	35.16	2358.33		35.16	1258.33
	35.18	2316.67		35.18	1200
	35.2	2341.67		35.2	1108.33
	35.22	2383.33		35.22	991.667
	35.24	2083.33		35.24	1091.67
	35.26	2366.67		35.26	1083.33
	35.28	2141.67		35.28	1116.67
	35.3	2400		35.3	991.667
	35.32	2083.33		35.32	1000
	35.34	2100		35.34	1050
	35.36	2066.67		35.36	1108.33
	35.38	2025		35.38	1150
	35.4	2083.33		35.4	1041.67
	35.42	2275		35.42	1141.67
	35.44	2166.67		35.44	916.667
	35.46	2125		35.46	775
	35.48	1966.67		35.48	1000
	35.5	2183.33		35.5	1008.33
	35.52	2158.33		35.52	958.333
	35.54	2083.33		35.54	1083.33
	35.56	2441.67		35.56	1241.67
	35.58	2400		35.58	1133.33
	35.6	2566.67		35.6	1058.33
	35.62	2575		35.62	1033.33
	35.64	2608.33		35.64	1000
	35.66	2658.33		35.66	1175
	35.68	2400		35.68	1008.33
	35.7	2475		35.7	1041.67
	35.72	2425		35.72	1166.67
	35.74	2475		35.74	1108.33
	35.76	2058.33		35.76	1308.33
	35.78	2383.33		35.78	1050
	35.8	2375		35.8	1116.67
	35.82	2316.67		35.82	1116.67
	35.84	2100		35.84	1108.33
	35.86	2516.67		35.86	983.333
	35.88	2700		35.88	1216.67
	35.9	2983.33		35.9	1391.67
	35.92	3533.33		35.92	1466.67
	35.94	3991.67		35.94	1441.67
	35.96	3366.67		35.96	1666.67
	35.98	2625		35.98	1450
	36	2908.33		36	1641.67
	36.02	3466.67		36.02	1333.33
	36.04	3325		36.04	1325
	36.06	3216.67		36.06	1508.33
	36.08	3050		36.08	1641.67
	36.1	3975		36.1	1725
	36.12	4975		36.12	1933.33
	36.14	5941.67		36.14	2066.67
	36.16	4775		36.16	1950
	36.18	4150		36.18	1850
	36.2	4125		36.2	1875
	36.22	4241.67		36.22	1891.67
	36.24	4566.67		36.24	1891.67
	36.26	4200		36.26	1541.67
	36.28	3550		36.28	1508.33
	36.3	3675		36.3	1433.33
	36.32	3675		36.32	1400
	36.34	4175		36.34	1383.33
	36.36	4666.67		36.36	1500
	36.38	5000		36.38	1708.33
	36.4	5350		36.4	1491.67
	36.42	5566.67		36.42	1575
	36.44	6033.33		36.44	1508.33
	36.46	6141.67		36.46	1708.33
	36.48	6125		36.48	1416.67
	36.5	5800		36.5	1508.33
	36.52	5141.67		36.52	1533.33
	36.54	4825		36.54	1525
	36.56	4325		36.56	1433.33
	36.58	3433.33		36.58	1250
	36.6	3558.33		36.6	1316.67
	36.62	3183.33		36.62	1325
	36.64	2783.33		36.64	1241.67
	36.66	2475		36.66	1366.67
	36.68	2583.33		36.68	1391.67
	36.7	2616.67		36.7	1308.33
	36.72	2425		36.72	1066.67
	36.74	2466.67		36.74	1016.67
	36.76	2316.67		36.76	1166.67
	36.78	2291.67		36.78	1083.33
	36.8	2141.67		36.8	1241.67
	36.82	2308.33		36.82	991.667
	36.84	2275		36.84	1016.67
	36.86	2175		36.86	1033.33
	36.88	2283.33		36.88	908.333
	36.9	2175		36.9	966.667
	36.92	2275		36.92	1141.67
	36.94	2316.67		36.94	1183.33
	36.96	2191.67		36.96	983.333
	36.98	2258.33		36.98	1166.67
	37	2358.33		37	1050
	37.02	2083.33		37.02	1158.33
	37.04	2408.33		37.04	1158.33
	37.06	2691.67		37.06	991.667
	37.08	2816.67		37.08	1141.67
	37.1	2933.33		37.1	1100
	37.12	3291.67		37.12	1250
	37.14	3550		37.14	1125
	37.16	3850		37.16	1183.33
	37.18	4391.67		37.18	1266.67
	37.2	4441.67		37.2	1175
	37.22	4700		37.22	1400
	37.24	4600		37.24	1200
	37.26	4200		37.26	1408.33
	37.28	4266.67		37.28	1400
	37.3	4358.33		37.3	1400
	37.32	3533.33		37.32	1200
	37.34	3658.33		37.34	1450
	37.36	3233.33		37.36	1350
	37.38	2883.33		37.38	1358.33
	37.4	2675		37.4	1333.33
	37.42	2600		37.42	1141.67
	37.44	2225		37.44	1083.33
	37.46	2441.67		37.46	1241.67
	37.48	2200		37.48	1108.33
	37.5	2175		37.5	1258.33
	37.52	1866.67		37.52	1108.33
	37.54	1941.67		37.54	950
	37.56	1950		37.56	900
	37.58	1900		37.58	1075
	37.6	1841.67		37.6	991.667
	37.62	2258.33		37.62	1000
	37.64	1933.33		37.64	933.333
	37.66	1891.67		37.66	950
	37.68	2166.67		37.68	900
	37.7	1691.67		37.7	1050
	37.72	1883.33		37.72	1141.67
	37.74	1883.33		37.74	1150
	37.76	1741.67		37.76	925
	37.78	1808.33		37.78	941.667
	37.8	1975		37.8	816.667
	37.82	1983.33		37.82	866.667
	37.84	2050		37.84	925
	37.86	1950		37.86	950
	37.88	1875		37.88	1000
	37.9	2058.33		37.9	1008.33
	37.92	2075		37.92	766.667
	37.94	2225		37.94	1033.33
	37.96	2258.33		37.96	925
	37.98	2125		37.98	875
	38	2266.67		38	866.667
	38.02	2116.67		38.02	850
	38.04	1941.67		38.04	941.667
	38.06	2075		38.06	975
	38.08	1925		38.08	1108.33
	38.1	1950		38.1	858.333
	38.12	1900		38.12	975
	38.14	1850		38.14	925
	38.16	1950		38.16	900
	38.18	2008.33		38.18	933.333
	38.2	1841.67		38.2	1033.33
	38.22	1883.33		38.22	908.333
	38.24	1950		38.24	833.333
	38.26	1625		38.26	925
	38.28	1491.67		38.28	975
	38.3	1816.67		38.3	900
	38.32	2025		38.32	900
	38.34	1966.67		38.34	1033.33
	38.36	1650		38.36	1008.33
	38.38	1808.33		38.38	1066.67
	38.4	1908.33		38.4	991.667
	38.42	1975		38.42	841.667
	38.44	1641.67		38.44	875
	38.46	1816.67		38.46	908.333
	38.48	1841.67		38.48	716.667
	38.5	1983.33		38.5	766.667
	38.52	1950		38.52	991.667
	38.54	2033.33		38.54	933.333
	38.56	1991.67		38.56	741.667
	38.58	2108.33		38.58	900
	38.6	2200		38.6	1025
	38.62	2108.33		38.62	991.667
	38.64	2341.67		38.64	916.667
	38.66	2933.33		38.66	1066.67
	38.68	3016.67		38.68	908.333
	38.7	2783.33		38.7	1091.67
	38.72	3241.67		38.72	950
	38.74	3416.67		38.74	1025
	38.76	3775		38.76	1125
	38.78	3383.33		38.78	1208.33
	38.8	3166.67		38.8	1166.67
	38.82	3108.33		38.82	1166.67
	38.84	2733.33		38.84	1016.67
	38.86	2733.33		38.86	850
	38.88	2491.67		38.88	1108.33
	38.9	2566.67		38.9	916.667
	38.92	2050		38.92	908.333
	38.94	1983.33		38.94	891.667
	38.96	1783.33		38.96	950
	38.98	1958.33		38.98	950
	39	1950		39	1008.33
	39.02	1991.67		39.02	1008.33
	39.04	1783.33		39.04	900
	39.06	1725		39.06	958.333
	39.08	1700		39.08	950
	39.1	1600		39.1	966.667
	39.12	1716.67		39.12	883.333
	39.14	1575		39.14	683.333
	39.16	1666.67		39.16	750
	39.18	1683.33		39.18	775
	39.2	1883.33		39.2	866.667
	39.22	1691.67		39.22	925
	39.24	1825		39.24	808.333
	39.26	1716.67		39.26	866.667
	39.28	1891.67		39.28	841.667
	39.3	2050		39.3	891.667
	39.32	1766.67		39.32	816.667
	39.34	2000		39.34	833.333
	39.36	2025		39.36	741.667
	39.38	2141.67		39.38	825
	39.4	2316.67		39.4	900
	39.42	2433.33		39.42	891.667
	39.44	2316.67		39.44	850
	39.46	2450		39.46	775
	39.48	2558.33		39.48	900
	39.5	2350		39.5	1041.67
	39.52	2675		39.52	800
	39.54	2450		39.54	933.333
	39.56	2341.67		39.56	900
	39.58	2325		39.58	916.667
	39.6	2066.67		39.6	900
	39.62	1925		39.62	916.667
	39.64	1775		39.64	916.667
	39.66	1866.67		39.66	900
	39.68	1991.67		39.68	933.333
	39.7	1800		39.7	933.333
	39.72	1883.33		39.72	816.667
	39.74	1716.67		39.74	825
	39.76	1916.67		39.76	825
	39.78	1708.33		39.78	850
	39.8	1575		39.8	825
	39.82	1683.33		39.82	891.667
	39.84	1433.33		39.84	808.333
	39.86	1625		39.86	908.333
	39.88	1550		39.88	666.667
	39.9	1566.67		39.9	750
	39.92	1566.67		39.92	933.333
	39.94	1541.67		39.94	716.667
	39.96	1650		39.96	908.333
	39.98	1658.33		39.98	908.333
	40	1516.67		40	891.667
	40.02	1358.33		40.02	700
	40.04	1800		40.04	625
	40.06	1608.33		40.06	666.667
	40.08	1650		40.08	866.667
	40.1	1816.67		40.1	716.667
	40.12	1533.33		40.12	808.333
	40.14	1750		40.14	875
	40.16	1741.67		40.16	841.667
	40.18	1508.33		40.18	900
	40.2	1833.33		40.2	833.333
	40.22	1833.33		40.22	850
	40.24	1666.67		40.24	908.333
	40.26	1766.67		40.26	808.333
	40.28	1658.33		40.28	791.667
	40.3	1566.67		40.3	691.667
	40.32	1475		40.32	816.667
	40.34	1683.33		40.34	766.667
	40.36	1800		40.36	858.333
	40.38	1741.67		40.38	791.667
	40.4	1525		40.4	750
	40.42	1558.33		40.42	783.333
	40.44	1533.33		40.44	808.333
	40.46	1383.33		40.46	825
	40.48	1766.67		40.48	825
	40.5	1400		40.5	741.667
	40.52	1533.33		40.52	791.667
	40.54	1466.67		40.54	866.667
	40.56	1641.67		40.56	900
	40.58	1683.33		40.58	858.333
	40.6	1666.67		40.6	900
	40.62	1591.67		40.62	825
	40.64	1491.67		40.64	766.667
	40.66	1683.33		40.66	841.667
	40.68	1616.67		40.68	858.333
	40.7	1641.67		40.7	1025
	40.72	1441.67		40.72	933.333
	40.74	1475		40.74	750
	40.76	1533.33		40.76	941.667
	40.78	1683.33		40.78	891.667
	40.8	1566.67		40.8	941.667
	40.82	1583.33		40.82	850
	40.84	1675		40.84	916.667
	40.86	1608.33		40.86	808.333
	40.88	1550		40.88	791.667
	40.9	1650		40.9	791.667
	40.92	1566.67		40.92	841.667
	40.94	1591.67		40.94	758.333
	40.96	1583.33		40.96	883.333
	40.98	1675		40.98	783.333
	41	1566.67		41	1000
	41.02	1625		41.02	808.333
	41.04	1741.67		41.04	1058.33
	41.06	1550		41.06	958.333
	41.08	1666.67		41.08	933.333
	41.1	1716.67		41.1	783.333
	41.12	1508.33		41.12	850
	41.14	1433.33		41.14	966.667
	41.16	1616.67		41.16	816.667
	41.18	1850		41.18	766.667
	41.2	1541.67		41.2	800
	41.22	1733.33		41.22	741.667
	41.24	1675		41.24	816.667
	41.26	1641.67		41.26	833.333
	41.28	1766.67		41.28	766.667
	41.3	1841.67		41.3	933.333
	41.32	1791.67		41.32	858.333
	41.34	1600		41.34	800
	41.36	1666.67		41.36	900
	41.38	1791.67		41.38	916.667
	41.4	1850		41.4	800
	41.42	1925		41.42	841.667
	41.44	1875		41.44	825
	41.46	2150		41.46	833.333
	41.48	1883.33		41.48	883.333
	41.5	2083.33		41.5	1133.33
	41.52	2308.33		41.52	941.667
	41.54	2675		41.54	941.667
	41.56	2808.33		41.56	1050
	41.58	3108.33		41.58	975
	41.6	3383.33		41.6	916.667
	41.62	3800		41.62	1150
	41.64	3766.67		41.64	1116.67
	41.66	3783.33		41.66	1108.33
	41.68	3983.33		41.68	1225
	41.7	3558.33		41.7	1066.67
	41.72	3850		41.72	1116.67
	41.74	3266.67		41.74	1100
	41.76	3166.67		41.76	875
	41.78	3058.33		41.78	991.667
	41.8	2383.33		41.8	975
	41.82	2483.33		41.82	825
	41.84	2266.67		41.84	900
	41.86	2191.67		41.86	908.333
	41.88	2075		41.88	983.333
	41.9	1991.67		41.9	1016.67
	41.92	1900		41.92	816.667
	41.94	1841.67		41.94	791.667
	41.96	1958.33		41.96	966.667
	41.98	1925		41.98	983.333
	42	1908.33		42	891.667
	42.02	1750		42.02	916.667
	42.04	1591.67		42.04	858.333
	42.06	1975		42.06	933.333
	42.08	1650		42.08	750
	42.1	1741.67		42.1	858.333
	42.12	1683.33		42.12	808.333
	42.14	1825		42.14	850
	42.16	1775		42.16	966.667
	42.18	1725		42.18	850
	42.2	1966.67		42.2	791.667
	42.22	1741.67		42.22	775
	42.24	2058.33		42.24	841.667
	42.26	2266.67		42.26	933.333
	42.28	2325		42.28	883.333
	42.3	2500		42.3	716.667
	42.32	2350		42.32	800
	42.34	2650		42.34	1041.67
	42.36	2575		42.36	1025
	42.38	2550		42.38	875
	42.4	2366.67		42.4	950
	42.42	2325		42.42	950
	42.44	2300		42.44	908.333
	42.46	2033.33		42.46	933.333
	42.48	2233.33		42.48	966.667
	42.5	2441.67		42.5	733.333
	42.52	1833.33		42.52	975
	42.54	1825		42.54	933.333
	42.56	1683.33		42.56	741.667
	42.58	1783.33		42.58	841.667
	42.6	1708.33		42.6	833.333
	42.62	1916.67		42.62	866.667
	42.64	1833.33		42.64	800
	42.66	1541.67		42.66	675
	42.68	1616.67		42.68	891.667
	42.7	1691.67		42.7	775
	42.72	1766.67		42.72	858.333
	42.74	1683.33		42.74	925
	42.76	1733.33		42.76	891.667
	42.78	1866.67		42.78	983.333
	42.8	1883.33		42.8	725
	42.82	1766.67		42.82	741.667
	42.84	1800		42.84	833.333
	42.86	2000		42.86	891.667
	42.88	2000		42.88	1000
	42.9	2250		42.9	900
	42.92	2383.33		42.92	966.667
[truncated: 1,354 more rows]

## Sheet: Fig 2g
Fig 2g
		Zeta/mV			Mean
ZIF-8		17.3	21.1	19.4	19.2667
Pt@ZIF		9.5	9	8.9	9.13333
iNOS@ZIF		15.6	17.4	16.5	16.5
Pt-iNOS@ZIF		9.5	7.8	8.6	8.63333

## Sheet: Fig 3a
Fig 3a
Pt (µg/mL)	0.5	1	2	4
Elimination (%)	63.6364	80.9837	91.4773	100.671
	60.2476	82.3987	88.2832	95.7055
	65.3827	81.3928	93.3927	97.938

## Sheet: Fig 3b
	Fig 3b
	Pt (µg/mL)	0.5	1	2	4
	Elimination (%)	3.2876	6.3897	54.7427	74.494
		2.8736	8.0427	53.777	72.7609
		1.8372	5.0848	48.6837	73.396

## Sheet: Fig 3c
	Fig 3c
		Pt (µg/mL)	0.5	1	2
		Times (min)	Levels (ppm)
		0	10.7	10.9	10.7
		1	11.7	13.5	15.7
		1.5	12.3	14.8	17
		2	12.3	15.7	19.7
		3	12.7	18.3	22.3
		4	13.5	21	24.5
		5	14.3	23.1	25.5
		6	14.9	25	26.3
		7	15.2	26.9	29.4
		8	15.6	28.3	31
		9	15.9	29.2	31.5
		10	16.6	30.3	31
		12	18.1	31.5	34.3
		14	19.2	32.1	34.3

## Sheet: Fig 3d
	Fig 3d
		Concentration	mean	s.d.
		5	1.49	0.24324
		10	2.44	0.06532
		20	3.62	0.09866
		40	4.13	0.28466

## Sheet: Fig 3e
	Fig 3e
		H2O2(mM-1)	mean	s.d.
		0.025	4.64891	0.64991
		0.05	5.30387	0.22525
		0.1	7.86885	0.14913
		0.2	12.8859	0.55534

## Sheet: Fig 3f
Fig 3f
	Pt@ZIF				iNOS@ZIF				Pt@ZIF+iNOS@ZIF				Pt-iNOS@ZIF
relative activity	0.340203	0.429164	0.347617		0.466232	0.488472	0.436578		0.740529	0.658981	0.78501		1.02224	0.851731	1.12603

## Sheet: Fig 3h
Fig 3h
			blank	Pt@ZIF-8
		Wavelength (nm)		Abs.
		200	0.77625	0.71975
		202	0.792	0.7355
		204	0.81225	0.7555
		206	0.83025	0.773
		208	0.81275	0.75325
		210	0.8215	0.75625
		212	0.823	0.75825
		214	0.82525	0.772
		216	0.82975	0.7605
		218	0.84025	0.77825
		220	0.8695	0.80375
		222	0.89825	0.83925
		224	0.9145	0.864
		226	0.901	0.87075
		228	--	--
		230	--	--
		232	--	0.954
		234	0.97725	0.9185
		236	0.9635	0.92075
		238	0.925	0.8935
		240	0.967	0.91875
		242	--	--
		244	--	--
		246	--	--
		248	--	--
		250	--	--
		252	--	--
		254	--	--
		256	--	--
		258	--	--
		260	--	--
		262	--	--
		264	--	--
		266	--	--
		268	--	--
		270	--	--
		272	--	--
		274	--	--
		276	--	--
		278	--	--
		280	0.92025	--
		282	0.7415	0.95825
		284	0.63325	0.86425
		286	0.54125	0.783
		288	0.48325	0.73425
		290	0.449	0.7135
		292	0.4455	0.7235
		294	0.41	0.70825
		296	0.373	0.68675
		298	0.35375	0.684
		300	0.34775	0.69525
		302	0.35025	0.713
		304	0.3585	0.73225
		306	0.36975	0.74325
		308	0.387	0.74775
		310	0.406	0.75825
		312	0.4285	0.77125
		314	0.45575	0.79225
		316	0.48225	0.81875
		318	0.5155	0.842
		320	0.54675	0.86875
		322	0.57925	0.902
		324	0.614	0.94225
		326	0.6465	0.96225
		328	0.678	--
		330	0.713	--
		332	0.7495	--
		334	0.773	--
		336	0.801	--
		338	0.824	--
		340	0.84125	--
		342	0.855	--
		344	0.85975	--
		346	0.87	--
		348	0.8705	--
		350	0.87875	0.95275
		352	0.865	0.935
		354	0.853	0.90425
		356	0.842	0.86325
		358	0.813	0.8235
		360	0.79025	0.77175
		362	0.77075	0.72725
		364	0.74625	0.6705
		366	0.7215	0.60625
		368	0.6965	0.5435
		370	0.66525	0.4725
		372	0.6365	0.409
		374	0.61025	0.3505
		376	0.58925	0.2995
		378	0.57775	0.26325
		380	0.57625	0.23175
		382	0.5845	0.2105
		384	0.60475	0.19675
		386	0.6295	0.19025
		388	0.658	0.188
		390	0.6815	0.18875
		392	0.703	0.1905
		394	0.708	0.192
		396	0.711	0.19275
		398	0.70625	0.19325
		400	0.74094	0.17918
		402	0.74121	0.17964
		404	0.74015	0.1808
		406	0.74067	0.18288
		408	0.7465	0.18543
		410	0.75207	0.18821
		412	0.75499	0.19099
		414	0.75631	0.19353
		416	0.75631	0.19515
		418	0.74598	0.19562
		420	0.73087	0.19423
		422	0.70649	0.19122
		424	0.67045	0.18497
		426	0.62514	0.17733
		428	0.57346	0.16714
		430	0.51728	0.1551
		432	0.46163	0.14284
		434	0.41048	0.13103
		436	0.36199	0.11922
		438	0.31482	0.10742
		440	0.27295	0.09654
		442	0.23797	0.08704
		444	0.20193	0.07709
		446	0.17358	0.06899
		448	0.15158	0.06251
		450	0.13012	0.05602
		452	0.1121	0.05047
		454	0.09858	0.0463
		456	0.08692	0.0426
		458	0.07712	0.03936
		460	0.07022	0.03704
		462	0.06492	0.03519
		464	0.06069	0.03357
		466	0.05751	0.03241
		468	0.05565	0.03172
		470	0.05432	0.03102
		472	0.05353	0.03079
		474	0.05327	0.03056
		476	0.05353	0.03033
		478	0.05406	0.03033
		480	0.05486	0.03033
		482	0.05591	0.03056
		484	0.05697	0.03056
		486	0.0583	0.03079
		488	0.05989	0.03102
		490	0.06148	0.03148
		492	0.06334	0.03172
		494	0.06492	0.03195
		496	0.06731	0.03241
		498	0.06917	0.03264
		500	0.07102	0.0331
		502	0.0734	0.03357
		504	0.07552	0.03403
		506	0.07791	0.03449
		508	0.08082	0.03496
		510	0.08347	0.03565
		512	0.08612	0.03611
		514	0.08851	0.03658
		516	0.09143	0.03727
		518	0.09408	0.03773
		520	0.09673	0.0382
		522	0.09964	0.03889
		524	0.10255	0.03936
		526	0.10547	0.04005
		528	0.10892	0.04051
		530	0.11103	0.04121
		532	0.11475	0.0419
		534	0.11766	0.04236
		536	0.12111	0.04306
		538	0.12429	0.04375
		540	0.12826	0.04445
		542	0.13118	0.04514
		544	0.13436	0.04561
		546	0.13806	0.04653
		548	0.14151	0.04699
		550	0.14522	0.04792
		552	0.14919	0.04861
		554	0.15264	0.04931
		556	0.15662	0.05
		558	0.16059	0.05093
		560	0.16456	0.05162
		562	0.16828	0.05232
		564	0.17225	0.05325
		566	0.17649	0.05394
		568	0.17994	0.05463
		570	0.18418	0.05556
		572	0.18789	0.05625
		574	0.19159	0.05695
		576	0.19531	0.05788
		578	0.19875	0.05834
		580	0.20246	0.05926
		582	0.20617	0.05973
		584	0.20935	0.06065
		586	0.2128	0.06135
		588	0.21624	0.06204
		590	0.21942	0.06251
		592	0.2226	0.0632
		594	0.22605	0.06389
		596	0.22923	0.06459
		598	0.23214	0.06505
		600	0.23532	0.06575
		602	0.23877	0.06621
		604	0.24194	0.0669
		606	0.24486	0.06737
		608	0.24857	0.06806
		610	0.25175	0.06876
		612	0.2552	0.06945
		614	0.25891	0.07014
		616	0.26235	0.07084
		618	0.26606	0.07153
		620	0.27004	0.07246
		622	0.27375	0.07315
		624	0.27746	0.07385
		626	0.28143	0.07477
		628	0.28487	0.07547
		630	0.28858	0.0764
		632	0.29203	0.07709
		634	0.29521	0.07778
		636	0.29812	0.07871
		638	0.30104	0.0794
		640	0.30343	0.07987
		642	0.30555	0.08033
		644	0.30713	0.08079
		646	0.30846	0.08126
		648	0.30952	0.08172
		650	0.31005	0.08195
		652	0.31032	0.08218
		654	0.31032	0.08218
		656	0.31005	0.08218
		658	0.30952	0.08218
		660	0.30899	0.08218
		662	0.3082	0.08195
		664	0.30767	0.08172
		666	0.30687	0.08149
		668	0.30607	0.08126
		670	0.30581	0.08126
		672	0.30555	0.08103
		674	0.30528	0.08079
		676	0.30528	0.08079
		678	0.30581	0.08079
		680	0.30634	0.08079
		682	0.30687	0.08079
		684	0.30793	0.08103
		686	0.30926	0.08126
		688	0.31058	0.08149
		690	0.31244	0.08195
		692	0.31403	0.08218
		694	0.31615	0.08288
		696	0.31827	0.08334
		698	0.32092	0.0838
		700	0.32304	0.0845
		702	0.32542	0.08519
		704	0.32833	0.08589
		706	0.33125	0.08658
		708	0.3339	0.08751
		710	0.33681	0.08843
		712	0.33973	0.08913
		714	0.34264	0.09029
		716	0.3453	0.09098
		718	0.34768	0.09191
		720	0.35007	0.09283
		722	0.35219	0.09353
		724	0.35404	0.09422
		726	0.35563	0.09515
		728	0.35669	0.09561
		730	0.35749	0.0963
		732	0.35775	0.09677
		734	0.35775	0.097
		736	0.35696	0.09723
		738	0.35563	0.09723
		740	0.35404	0.09723
		742	0.35192	0.097
		744	0.34953	0.09654
		746	0.34689	0.09607
		748	0.34397	0.09538
		750	0.34079	0.09491
		752	0.33761	0.09422
		754	0.33416	0.09353
		756	0.33046	0.0926
		758	0.32727	0.09167
		760	0.32383	0.09098
		762	0.32065	0.09005
		764	0.31747	0.08936
		766	0.31482	0.0889
		768	0.31217	0.08797
		770	0.30952	0.08751
		772	0.30713	0.08681
		774	0.30501	0.08635
		776	0.30316	0.08589
		778	0.30157	0.08542
		780	0.29998	0.08496
		782	0.29866	0.08473
		784	0.29733	0.0845
		786	0.29653	0.08427
		788	0.29574	0.08427
		790	0.29521	0.08403
		792	0.29468	0.08403
		794	0.29441	0.08403
		796	0.29415	0.08427
		798	0.29389	0.08403
		800	0.29389	0.08427
		802	0.29415	0.0845
		804	0.29415	0.08473
		806	0.29441	0.08473
		808	0.29441	0.08496
		810	0.29441	0.08519
		812	0.29441	0.08565
		814	0.29441	0.08565
		816	0.29389	0.08589
		818	0.29335	0.08612
		820	0.2923	0.08612
		822	0.29097	0.08589
		824	0.29018	0.08589
		826	0.28806	0.08589
		828	0.28567	0.08565
		830	0.28355	0.08542
		832	0.27958	0.08473
		834	0.2756	0.08403
		836	0.27269	0.08357
		838	0.26765	0.08241
		840	0.26209	0.08126
		842	0.25732	0.08033
		844	0.25122	0.07894
		846	0.24486	0.07732
		848	0.23824	0.0757
		850	0.23161	0.07408
		852	0.22419	0.07246
		854	0.21677	0.07038
		856	0.20962	0.06852
		858	0.20193	0.06667
		860	0.19478	0.06482
		862	0.18709	0.06251
		864	0.17967	0.06065
		866	0.17252	0.05857
		868	0.16536	0.05695
		870	0.15821	0.05487
		872	0.15132	0.05301
		874	0.14443	0.05116
		876	0.1378	0.04931
		878	0.13038	0.04699
		880	0.12217	0.04468
		882	0.11846	0.04352
		884	0.11528	0.04236
		886	0.10865	0.04028
		888	0.10282	0.03866
		890	0.09725	0.03704
		892	0.09195	0.03542
		894	0.08692	0.03403
		896	0.084	0.0331
		898	0.08056	0.03218
		900	0.07632	0.03079

[truncated: 23 more sheets: Fig 3i, Fig 4c, Fig 4d, Fig 5b, Fig 5d, Fig 5e, Fig 5f, Fig 7, S4, S5, S7, S8, S9, S10, S11, S12, S14, S15, S16, S17 …]
